# Supplementary material for: Do high house prices promote the development of China’s real economy? Empirical evidence based on the decomposition of real estate price
Source: PLoS One. 2024 Jan 11;19(1):e0295311. doi: 10.1371/journal.pone.0295311 (PMC10783787; doi:10.1371/journal.pone.0295311)
Supplement: S1 Data — (XLSX) [file pone.0295311.s001.xlsx]

## Sheet: Sheet1
city	time	registered_population	gdp	GDP_index	GDP_per_capita	total_industrial_output	passenger_traffic	cargo_traffic	local_fiscal_revenue	local_fiscal_expenditure	total_fixed_asset_investment	RMB_deposit_balance	RMB_residential_deposit_balance	RMB_loan_balance	per_capita_disposable_income	urban_resident_consumption	per_capita_housing_area	avg_salary_employees	num_post_offices_year_end	total_retail_sales	total_import_and_export_of_goods	num_operating_buses_year_end	number_of_theaters_and_cinemas	num_students_higher_edu	hospitals_and_health_centers	practicing_assistant_physicians	final_consumption_expenditure	final_residential_consumption	house_price	id	first_tier_city	province
上海	1999		4188.73	110.4	27071															1590.4							1719.48	1352.86	3102	1	1
上海	2000		4771.17	111	29671															1722.3							2244.52	1756.27	3326	1	1
上海	2001		5210.12	110.5	32201															1861.3							2476.2	1910.44	3658	1	1
上海	2002		5741.03	111.3	35329										13249.8	10467	13.1	19473		2035.2							2791.06	2134.79	4007	1	1
上海	2003		6694.23	112.3	39128										14867.5	11040.4	13.8	22160		2220.6							3217.59	2437.44	4989	1	1	上海
上海	2004		8072.83	114.2	46338										16682.8	12631.1	14.6	24398		2454.6							3832.59	2869.26	5761.21	1	1	上海
上海	2005		9247.66	111.1	51474										18645	13773.4	14.9	26823		2979.5							4480.34	3332.99	6698	1	1	上海
上海	2006		10572.2	112	57310										20667.9	14761.8	15.2	29569		3375.2							5175.15	3858.54	7039	1	1	上海
上海	2007		12494	115.2	62041										23622.7	17255.4	15.5	34707		3873.3							6170.38	4609.59	8253	1	1	上海
上海	2008		14069.9	109.7	66932										26674.9	19397.9	15.9	39502		4577.2							7172.67	5290.4	8115	1	1	上海
上海	2009		15046.5	108.2	69165										28837.8	20992.3	16.4	42789		5213.11							7868.64	5782.88	12364	1	1	上海
上海	2010		17166	110.3	76074										31838.1	23200.4	16.7	46757.4		6186.58							9424.29	7281.88	14290	1	1	上海
上海	2011		19195.7	108.2	82560										36230.5	25102.1	17	51967.9		7185.83							10821.2	8239.76	13565.8	1	1	上海
上海	2012		20181.7	107.46	85373										40188.3	26253.5	17.3	56300		7840.4							11528.6	8721.25	13869.9	1	1	上海
上海	2013		21818.2	107.7	90993										44878.3	32447.2	17.5	60435		8556.96							12516.3	9404.95	16192	1	1	上海
上海	2014		23567.7	107	97370										48841.4	35182.4	17.8	65417		9303.49							13858.1	10409.4	16415	1	1	上海
上海	2015		25123.4	106.94	103796										52961.9	36946.1	18.1	71268		10131.5							14854.5	11089.6	21501	1	1	上海
上海	2016		28178.7	106.9	116562										57691.7	39856.8		78045		10946.6							16177	11994.8	25910	1	1	上海
上海	2017		30633	106.9	126634										62595.7	42304.3		85582		11746							17551	12970.1	24866	1	1	上海
上海	2018		32679.9	106.6	134982										68033.6	46015.2				12668.7									28981	1	1	上海
乌鲁木齐	1999	158.92	2591823	108.4	13378	184.72	2668	9041	241995		1027311		2365508					9393.8												2	0
乌鲁木齐	2000	164	2898465	108.6	14622	223.73	2205	10134	261569		1207759		2548648					10681.8												2	0
乌鲁木齐	2001	169	3279389	108.8	15732	251.79	2346	9283	314820		1405708		2919967					12900.3												2	0
乌鲁木齐	2002	176	3670592	110.5	16990	273.93	2170	9848	372762		1502200		3496300		8653	6636		14094.8											1832	2	0
乌鲁木齐	2003	182	4260031	112.8	19085	311.09	2188	12754	409119		1803200	1085.8	4203000	973.78	9091	6336		16656.9											1869	2	0	新疆
乌鲁木齐	2004	186	5066147	112.6	21990	418.22	3321	12077	463395		1747956	1227.17	4884500	957.45				18928.5		1909693	165261								1796.52	2	0	新疆
乌鲁木齐	2005	194	5935363	113.8	24771	540.1	3640	13644	514014		1976289	1407.54	5957300	986.39	9605	7052	18.74	20544.9		2229480	239309								1920.37	2	0	新疆
乌鲁木齐	2006	201.84	6924347	114.2	27707	689.8	3945	14182.4	570356	495342	2141065	1685.54	6781600	1045.54	10432	7381	19.33	23676.8	178	2726671	238986	4253	13	99119	168	9165			2020.94	2	0	新疆
乌鲁木齐	2007	231.3	8202800	115	31140	919.89	3345	10660.2	734279	683153	2816095	2056.09	6795300	1145.54	11372.9	8123.36	18.58	29110.2	180	3323968	381683	4704	13	105068	173	10349			2528.47	2	0	新疆
乌鲁木齐	2008	236.05	10146120	114.2	37133	1389.43	3393	10891.3	1009800	993500	3496600	2371.96	8722200	1217.32	12328	8752		33340.6	218	4186355	522894	3988	3	124949	170	10242			3031	2	0	新疆
乌鲁木齐	2009	241	10945200	109.5	38496	1373.97	3526.9	14066.3	1135380	1338811	4120500	2935.18	10407070	1626.88	13075	9045		36500.4	211	4734172	368299	3862	3	130264	166	10232			3285	2	0	新疆
乌鲁木齐	2010	243	13385172	112.3	43039	1672.72	3820	15192	1479938	1596108	5001083	3596.43	12428526	2074.74	14382	10239		40648.8	185	5636665	598534	3634	3	134918	167	10892			4265	2	0	新疆
乌鲁木齐	2011	249.35	16900347	115.3	52649	2009.23	4435.41	16539.5	2295887	2384851	6350000	4080.5	14703412	2553.98	16144	11756	27.3	47177.8	180	6950278	902984	3732	3	131222	171	12033			4969.78	2	0	新疆
乌鲁木齐	2012	257.8	20040727	117.3	59645	2150.78	4909.9	18218	2520052	2956004	10102899	4819.11	17159659	3245.33	18385	13785	27.4	51134.9	181	7396900	1039689	3914	3	135954	171	12037			5255.04	2	0	新疆
乌鲁木齐	2013	262.93	22028545	115	64695	2372.53	5427	20135	3019047	3532024	12715924	5611.86	18963048	3938.42	21304	16348		56680	181	8114713	779767	4149	4	146066	167	13100			5858	2	0	新疆
乌鲁木齐	2014	266.91	24614698	110.5	70428	2552.19	3029.67	13688.4	3406243	4048053	15263119	6233.97	19748400	4502.33	26890			61617.4	188	9068442	828458	4567	4	167580	173	12976			5758	2	0	新疆
乌鲁木齐	2015	266.83	26316398	106.3	74340	2062.75			3686663	4466619	17083873	6984.6	21573093	4957.43	31604	24748		67617	188	11515000	584311	4684		180484	175	13425			6142	2	0	新疆
乌鲁木齐	2016	267.87	24589766	103.6	69565	1976.48			3696734	4175628	16077843	7406.6	22956888	5287.2	34190			73254	167	10063018	490258	4669		173847	152	14410			5829	2	0	新疆
乌鲁木齐	2017	222.62	27438202	108.1	77756				4007781	4585812	20201471	8320.71	26003858	6235.78				78072	160	10730263	680712	4412		193853		14482			6188	2	0	新疆
乌鲁木齐	2018	222.26	30997659	107.8					4582753	6597858		8427.91	28711134	6982	40101	34017		85990	153	13539949		4382		213306		15187			7757.03	2	0	新疆
兰州	1999	287.59	2674600	108.24	9360	294.09	669	3844	157738		1260703		2421931					8429.09												3	0
兰州	2000	291	3003200	109.24	10387	368.57	2002	5167	166061		1536000		2979869					9327.55												3	0
兰州	2001	297	3416800	110.54	11638	396.52	2141	5401	196111		1724216		3435122					10558.8												3	0
兰州	2002	301	3814100	110.79	12768	436.25	2253	5634	210615		1945440		3942836		6555	5688		11450.7											1481	3	0
兰州	2003	304	4336500	110.99	14328	521.55	2209	5581	205660		2028339	1067.9	4683830	952.13	7094	5679		13466.6											1673	3	0	甘肃
兰州	2004	308	5002500	111.58	16335	649.91	2416	5786	249521		2243955	1239.01	5254624	1087.59	7683	6483		14917.6		2300165	54384								2083.92	3	0	甘肃
兰州	2005	312	5670437	112	18296	788.78	2546	5973	289256		2595851	1421.92	5817105	1089.42	8529	7180	16.71	17087.9		2566724	71551								2339.23	3	0	甘肃
兰州	2006	313.64	6384705	112.01	20419	953.13	2732.05	6261.75	331417	631321	2982056	1615.51	6877518	1188.9	9418	7469	17.98	19103.1	183	2897169	136800	2034	7	161395	223	8803			2514.68	3	0	甘肃
兰州	2007	319.28	7327581	112.5	22325	1180.62	2925.5	6839.95	466256	832982	3586085	1791.12	6496569	1346.59	10271.2	8049.75	22.56	21018.9	183	3375659	71500	2016	7	171385	241	8891			2919.62	3	0	甘肃
兰州	2008	322.28	8462811	111.51	25627.8	1489.86	3150.41	7207.01	508618	996601	4319838	2156.29	8238300	1520.26	11676.8	9033.7		26119.9	164	3950438	71500	2113	7	200690	211	9056			3062	3	0	甘肃
兰州	2009	324	9259821	110.8	27904	1464.12	3369.2	7332	570385	1198342	5061800	2621.2	10899721	2007.19	12760.7	9653.36		28995.6	165	4697711	48820	2118	7	261847	159	9440			3499	3	0	甘肃
兰州	2010	324	11003898	112.8	34009	1592.6	3798	8032	727579	1469264	6606877	3235.84	12959451	2359.28	14061.8	10930.4		33963.8	165	5.54639e+06	106000	2149	7	277381	163	10178			4065	3	0	甘肃
兰州	2011	323.29	13600299	114.9	37570	1894.08	4388.96	8881.68	864897	1754806	9505758	3833.55	14801626	2917.88	15952.6	12352.1		38968.1	145	6.46709e+06	187943	2163	10	292741	161	10745			4229.09	3	0	甘肃
兰州	2012	321.52	15638180	111.3	43175	2084.36	4831.06	9728	1037303	2025976	12391809	4589.26	17431811	3672.85	18443	14168	25.4	44488.4	147	7458157	339721	2693	13	306635	175	11149			5420.67	3	0	甘肃
兰州	2013	368.57	17762823	113.4	48852	2414.95	4837	10531	1244956	2423426	13168629	5499.15	20215573	4407.71	20766.8	15716.4		49424	146	8.50527e+06	405671	2696	18	464824	165	11349			5520	3	0	甘肃
兰州	2014	374.67	20009389	110.4	54771	2555.26	5672.65	11146.7	1523299	2801041	12741436	6617.51	22629407	5612.72	23030.1	17236.2		54008.4	150	9448645	455649	2769	22	414182	167	12252			5860	3	0	甘肃
兰州	2015	321.9	20959920	109.1	56972	2184.76	6200	11800	1851917	3440019	18037526	7803.12	26085399	6892.02	27088	20155.9		62201	156	11521498	505860	2662		416438	164	12354			6089	3	0	甘肃
兰州	2016	324.23	22642318	108.3	61207	2361.48	5200	11700	2154794	4241597	19909541	8623.11	27962448	8401.56	29661.4	22893.1		67011	156	12633456	407435	2800		424842	172	13133			6162	3	0	甘肃
兰州	2017	325.55	25235441	105.7	67882		7684.69	12882.4	2342001	4293614	13153496	8513.59	29492658	9643.55	32330.9	24071.2		75709	157	13587245	185301	3034		406279	195	13692			7137	3	0	甘肃
兰州	2018	328.48	27329373	106.5	73042		8328.64	13518.5	2533169	4656417		8716.44	32440812	11010.5	35014	26130		85575	156	13520905		3319		336867	192	13954			7231.87	3	0	甘肃
北京	1999		2678.82	110.9	21407															1509.3							954.14	633.76	4787	4	1
北京	2000		3161.66	111.8	24122															1658.7							1687.96	1155.81	4557	4	1
北京	2001		3707.96	111.7	26998															1831.4							1911.65	1244.76	4716	4	1
北京	2002		4315	111.5	30840										12949.1	10284.8	19.22			2005.2							2300.26	1528	4467	4	1
北京	2003		5007.21	111	34892										14535.2	11123.9	19.71			2296.9							2636.5	1729.72	4456	4	1	北京
北京	2004		6033.21	114.1	41099										16501.7	12200.6	21.49			2626.6							3085.28	1979.51	4747.14	4	1	北京
北京	2005		6969.52	111.8	45444										18775	13244.2	22.03			2911.7							3486.51	2221.79	6162.13	4	1	北京
北京	2006		8117.78	112	49505										21415.2	14825.4	23.65			3295.3							4138.53	2587.6	7375.41	4	1	北京
北京	2007		9846.81	114.5	60096										23752.2	15330.4	24.77	46507		3835.2							5108.67	3039.96	10661.2	4	1	北京
北京	2008		11115	109.1	64491										26917.6	16460.3	26.9	56328		4645.5							6026.41	3466.54	11648	4	1	北京
北京	2009		12153	110.2	66940										29329	17893.3	27.69	58140		5387.46							6930.41	3998.23	13224	4	1	北京
北京	2010		14113.6	110.3	73856										32132.2	19934.5	28.94	65683		6340.3							8032.8	4773.96	17151	4	1	北京
北京	2011		16251.9	108.1	81658										36365.4	21984.4	29.38	75834		7222.2							9488.19	5525	15517.9	4	1	北京
北京	2012		17879.4	107.73	87475										40306.3	24045.9	29.26	85307		8123.5							10655	6203.29	16553.5	4	1	北京
北京	2013		19800.8	107.7	94647.9										44563.9	31632.2	31.31	93997		8872.1							11946.1	6974.32	17854	4	1	北京
北京	2014		21330.8	107.3	99995										48531.8	33717.5	31.54	103400		9638							13329.2	7691.6	18499	4	1	北京
北京	2015		23014.6	106.9	106497										52859.2	36642	31.69	113073		10338							14503.6	8471.4	22300	4	1	北京
北京	2016		25669.1	106.79	118198										57275.3	38255.5	32.38	122749		11005.1							15406.5	10621.7	28489	4	1	北京
北京	2017		28014.9	106.74	128994										62406.3	40346.3	32.56	134994		11575.4							16842.1	11491.5	34117	4	1	北京
北京	2018		30320	106.6	140211										67989.9	42925.6	33.08	149843		11747.7							18508.9	12452.9	37420	4	1	北京
南京	1999	537.44	9378900	110.6	17535	1307.27	11165	9436	583139		1848080		4823726					12626.5												5	0
南京	2000	544.89	10735400	112.3	19838	1602.79	15294	12699	925667		2328417		5966974					13866.8												5	0
南京	2001	553.04	12185100	111.1	22196	1773.56	16198	14120	1126419		3914247		7161285					16494.9		4658300										5	0
南京	2002	563.28	13851400	112.8	24816	1973.25	16868	14202	1440818		5069045		9056738		9157	7323		19229.2		5251700									2780	5	0
南京	2003	572.23	16907700	115	29780	2509.38	16790	14805	1364788		7944136	3622.55	11336202	3375.34	10194	7723		22167.5		6002400									2888	5	0	江苏
南京	2004	583.6	20671800	117.3	35770	3285.02	19205	16938	1698784		9899719	4234.01	12872275	4062.1	11602	8350		25917.9		7114400	1045990								3097.86	5	0	江苏
南京	2005	595.8	24519435	115.1	36112	4063.48	20188	18073	2110746		14027220	5083.32	15954002	4452.57	14997	10704	18.35	29370.4		10049900	2709007								3849.54	5	0	江苏
南京	2006	607.23	28228006	115.1	40072	4692.81	22054	18392	2464392	2624614	16135518	5802.21	18348800	5098.13	17537.7	12233.6	19.04	32565.3	217	11668521	3153473	5126	12	620780	201	15169			4270.36	5	0	江苏
南京	2007	617.17	33400527	115.7	45743	5788.16	24593.9	19861	3301883	3429386	18679578	6996	19511599	6046.02	20317.2	13278.4	26.08	35907.2	247	13804639	3619974	6709	12	679925	170	15705			5010.94	5	0	江苏
南京	2008	624.46	38146195	112.1	50855	6472.23	49579.1	24251.8	3865600	4046656	21541666	8392.88	25053308	7171.69	23122.7	15132.7	30.84	39877.5	198	16518195	4059157	5791	20	725019	209	16060			4808	5	0	江苏
南京	2009	629.77	42302600	111.5	55290	6799.77	36072.7	26014	4345080	4612662	26479817	10886.9	30563486	9064.13	24678	15873	29.5	43623.2	189	19354933	3374496	6081	21	773394	208	16593			6893	5	0	江苏
南京	2010	632.42	51306500	113.1	65273	8609.5	39688	30592	5188008	5421812	33060484	12649.5	35118500	10384.8	27383	17409	30.1	48781.7	188	22887409	4351759	6178	28	793405	179	17007			9227	5	0	江苏
南京	2011	636.36	61455200	112	76263	10354.7	43041.7	35754.7	6350018	6662056	37572517	13945.9	39102037	11132.1	31099.8	20098.4	31.79	54711.9	188	26970997	5734393	6312	38	808498	192	17265			8414.62	5	0	江苏
南京	2012	638.48	72015700	111.7	88525	11437.8	46992.6	38941	7330168	7696569	46834500	16131.4	44653700	12314.4	35092	22446	32.3	63151.7	183	31038199	5523472	6239	45	651948	202	19101			9674.84	5	0	江苏
南京	2013	643.09	80802100	111	98848	12563.1	15616	29099	8313076	8509085	50937800	18050.8	48832900	13791.1	39881	25647	32.8	66222	181	35317285	5575728	6946	54	807450	208	20662			11078	5	0	江苏
南京	2014	648.72	88207500	110.1	107545	13199.7	16087.8	30904.4	9034890	9212047	54307699	20161.9	50557718	15628.5	42568	25855		77286.3	179	41671947	5722077	8134	63	805338	207	21602			10964	5	0	江苏
南京	2015	653.4	97207700	109.3	118171	12905.1	15929.1	29823.9	10200300	10455700	54259756	25887.8	55355266	18217.8	46104	27794		81075	180	45901650	5324014	8395		812619	213	22307			11260	5	0	江苏
南京	2016	662.79	105000000	108	127264	12945	16300.9	31460.8	11426000	11738400	55335643	27633.6	58944680	21681.3	49997	29772		90191	181	50881980	5021406	9208		827773	225	25272			17884	5	0	江苏
南京	2017	680.67	117000000	108.1	141103		16416.9	35462.1	12719111	13540873	63622094	29944.9	60197012	24578.3	54538	31385		101502	181	56046602	6118727	8765		721540		28100			15259	5	0	江苏
南京	2018	696.94	128000000	108	152886		16062	38563.6	14700152	15327156		33740.6	69148437	28402.3	59308	33537		111071	181	58324550	6549106	9012		726728		31560			19708.3	5	0	江苏
南宁	1999	285.87	3569886	109.4	5817.43	114.97	4045	2397	113930		522615		1940379					8804.38			57100									6	0
南宁	2000	291	3779364	107.7	6086.31	126.8	5149	3291	173434		643205		2410407					8774.04			66164									6	0
南宁	2001	295	4.18168e+06	108.84	6656.23	133.78	5266	3371	243005		10117304		2748910					10260.8			53733									6	0
南宁	2002	298	4631795	110.9	7326.64	149.12	5343	3442	261766		1109460		3273428		8796	6975		12068.7			49668								2154	6	0
南宁	2003	615	5.21779e+06	110.94	8175.66	208.38	7016	5893	362435		1699199	943.4	4514961	959.77	9162	7219		13117.2			65792								2169	6	0	广西
南宁	2004	649	6.19119e+06	113.22	9595	263.65	8451	6789	432526		2542580	1090.96	5157925	1208.77	8060	6213		15362.4		2394129	63625								2481.69	6	0	广西
南宁	2005	660	7.23356e+06	113.43	11057	370.18	9131	7236	451954		3628975	1263.63	5982307	1381.65	9203	6883	20.92	17599.2		3780000	71916								2387.66	6	0	广西
南宁	2006	671.89	8.70148e+06	116.4	13070.9	495.48	9664.97	7870.63	566221	930781	4472211	1585.36	6814522	1662.54	10193	7303	20.94	20651.9	216	4355090	92853	2183	10	202751	204	11144			2656.11	6	0	广西
南宁	2007	683.51	10890730	117.2	16070.1	669.07	10531.2	9236.7	701510	1180007	5602200	1871.51	7147919	1922.35	12955.2	7882	21.25	24790.8	205	5156225	128596	2817	10	238377	201	11879			3273.38	6	0	广西
南宁	2008	691.69	13162137	114.45	19142.2	864.96	11790.1	10618.1	1911682	1660830	6934353	2320.48	8886542	2316.63	14446	10669	32.57	29376	211	6474600	186666	2567	10	292404	201	12413			3726	6	0	广西
南宁	2009	698	15247144	115.1	21945	981.65	8975.4	15522.8	1204628	2035519	10439120	3231.36	11161975	3278.12	16254	11271	32.7	32596.1	203	7570100	278735	2678	10	257576	202	12908			4463	6	0	广西
南宁	2010	707	18002613	114.2	25622	1285.4	10153	19171	1560958	2612785	14830158	4021.45	13758853	4142.3	18032	12337	33.29	37039.9	200	9059300	220407	2601	11	276428	198	14282			4942	6	0	广西
南宁	2011	711.49	22114358	113.5	31172	1725.29	11170.2	24325.7	1862924	3023075	19508628	4728.14	15810297	4845.07	20005	13843	33.76	40118.9	189	10731500	251042	2677	11	295821	201	15289			4995.89	6	0	广西
南宁	2012	713.5	25031812	112.3	35133	2109.33	12041.8	29785	2297183	3765096	25851818	5627.18	18638024	5501.28	22561	15292	31.6	44144.2	196	12555902	414678	2784	11	318047	200	16253			5618.65	6	0	广西
南宁	2013	724.43	28035444	110.32	38994	2557.13	8394	32358	2562469	4183976	24326855	6483.53	23211576	6115.88	24817	17128	32.2	49806	193	14428400	442117	2710	18	441524	205	17772			6155	6	0	广西
南宁	2014	729.66	31483154	108.5	45735.5	2856.63	8697.01	33582	2748517	4657759	28866773	7064.49	25298556	7091.46	27075	19032		54330.3	193	16169020	481410	2866	21	356236	211	21174			6103	6	0	广西
南宁	2015	740.23	34100800	107.6	49066	3237.06	8226.25	36281.5	2970501	5267231	33668913	8257.77	27003678	8228.66	29106	20897		66749	197	17866839	562355	3103		375192	225	20169			6229	6	0	广西
南宁	2016	751.75	37033897	107	52723	3537.05	8897.55	32429.5	3127921	5869793	37588277	8901.72	29245457	9423.79	30728	15885		68560	197	19803601	626641	3327		400531	228	21910			6767	6	0	广西
南宁	2017	756.86	41188292	108.5	57948		9244.53	35142.3	3321500	6463707	43079465	9367.53	31766881	10470.4	33217	17279		75481	197	22041551	897000	3575		425726		23412			7700	6	0	广西
南宁	2018	770.82	40269053	105.4			9473.36	38382.3	3589560	6979853		10093.1	35428300	12052.1	35276	18724		83452	198	22146937		3561		448999		24582			7697.27	6	0	广西
南昌	1999	424.2	4237630	108.91	10074	230.59	2383	1866	131904		601402		2009472					8217.58												7	0
南昌	2000	433	4651411	109.2	10774	251.99	3983	3171	191351		433460		2768864					8823.86												7	0
南昌	2001	440	5245868	112.1	12033	285.16	4351	3246	214131		689508		3239300					10003.3												7	0
南昌	2002	449	6019950	113.8	13680	329.99	4576	3345	257466		1091625		4010363		7021	4789		11767.7											1635	7	0
南昌	2003	451	7054437	115.5	15898	414.92	5728	4454	314094		2097382	1131.35	4828029	772.42	7793	5079		13854.3											2080	7	0	江西
南昌	2004	461	8511066	116.5	19042	543.51	4946	4196	421911		3255807	1316.13	5584094	873.07	8744	5864		15552.4		2348800	165946								2428.72	7	0	江西
南昌	2005	475	10077025	116.8	22390	726.26	5187	4553	582783		5255946	1556.65	6437518	1027.5	10301	7064	20.82	17923		3074900	174536								2518.52	7	0	江西
南昌	2006	483.96	11838973	115.1	26131	954.97	5160.75	4792.81	681075	933749	6430198	1791.06	7338474	1221.92	11243	7548	27.09	20285.7	156	3584025	248954	2231	7	505598	187	6801			3053.13	7	0	江西
南昌	2007	491.31	13898920	115.4	30460	1271.29	5531.48	5229.14	872199	1168596	8198948	2037.34	7445682	1823.91	13253.3	10064.2	27.27	23886.6	159	4266928	319477	2452	9	481112	170	6368			3508.7	7	0	江西
南昌	2008	494.73	16600847	115	36105	1806.75	5816.4	5491.01	1021477	1481700	10988484	2471.16	9554016	2112.02	15112.3	11551.3	27.63	26960.5	155	5288858	340043	2518	9	447868	173	6820			3361	7	0	江西
南昌	2009	497	18375008	113.1	39669	2104.24	8673.3	7542.9	1158798	1817495	14793151	3263.9	11818238	2893.96	16472	12406	27.93	30449.9	161	6344337	347313	2606	9	484890	186	7016			3637	7	0	江西
南昌	2010	502	22071059	114	43769	2773.2	10684	8326	1464650	2320305	19516016	4167.67	14175807	3461.52	18276.1	13899.1	28.2	35038	148	7.56411e+06	530364	2490	9	490241	186	7549			4331	7	0	江西
南昌	2011	504.95	26888724	113	53023	3316.87	10396	8843.66	1870259	2993677	20223297	5083.2	16039632	4065.32	20741.2	15234.2	28.71	39816.2	155	9.357e+06	788371	3122	9	488901	180	10251			5322.66	7	0	江西
南昌	2012	507.87	30005236	112.5	58715	3856.5	10624	9524.55	2400205	3455062	24032370	5723.14	18535679	4728.01	23602	16450	29.04	43769	151	11223964	828743	3801	9	509239	179	8141			5879.99	7	0	江西
南昌	2013	510.08	33360265	110.7	64678	4437.52	11758	10534	2919097	4193652	28968649	6624.57	20511635	5464.22	26151	17944	29.18	46892	157	12769540	972233	3484	9	520148	181	11369			6639	7	0	江西
南昌	2014	517.73	36679635	109.8	70373	5074.96	6970.12	12708.6	3422065	4731561	34342514	7296.23	21493277	6329.26	29091	19628		51848.1	161	13048814	1222643	3219	9	554360	198	12349			6225	7	0	江西
南昌	2015	520.38	40000100	109.6	75879	5485.2			3893412	5431789	40000719	8342.63	24913925	7376.05	31942	21396		57730	161	16628661	1146434	3305		587368	195	12875			6955	7	0	江西
南昌	2016	522.79	43549927	109.6	82472	6114.06	6127	12372	4021831	5832565	45402629	9503	27224199	8604.57	34618.6	22531.9		65812	161	18680021	940728	3423		611819	194	13139			7707	7	0	江西
南昌	2017	524.66	50031896	109		6133.97			4170774	6531223	51151841	10011.4	28698392	10209.3	37675.5	24274.8		72686	162	20969616	988559	3691		609801		14143			8106	7	0	江西
南昌	2018	531.88	52746716	108.9					4617462	7524137		10605.8	31320450	11950.3	40844	26081		82672	162	21316307	1195687	4112		610624		14797			8275.87	7	0	江西
厦门	1999	128.99	4405368	115		575.14	3728	2570	418758		1924601	497.44	2108331	435.3				13989		1611122										8	0
厦门	2000	131	5018706	115.2	24484	699.71	4194	2465	518511		1063127	544.9	2184618	452.84				15332.5		1696364										8	0
厦门	2001	134	5583268	112.2	26462	803.29	4700	2547	653090		1842512	642.37	2622327	506.36				16812.9		1865451										8	0
厦门	2002	137	6483570	115.6	30301	1025.49	4766	2677	624199		2484507	818.53	3199373	580.64	11768	8504		17804.6		2150659									2596	8	0
厦门	2003	142	7596934	117	35009	1320.15	4441	3055	701456		2375028	1001.17	3971559	721.87	12915	9459		18947.5		2303399									3081	8	0	福建
厦门	2004	147	8877149	116	40351	1796.66	5182	3044	650153		2967931	1140.23	4646889	833.1	14443	10739		20512.7		2603100	2408334								3768.49	8	0	福建
厦门	2005	153	10065831	116	44737	2029.12	5401	3613	989474		4016175	1489.56	5850735	986.68	16403	11849	23	22701.3		2718615	2856539								4744.01	8	0	福建
厦门	2006	160.38	11680229	116.8	50130	2367.86	5804.08	4549.96	1361653	1591253	6620984	1830.7	6808196	1369.58	18513	14162	23	25543.4	96	3426459	3279130	2575	9	79991	58	5779			6600.73	8	0	福建
厦门	2007	167.24	13878520	116.6	57113	2741.13	5749.38	4582.14	1865262	1986559	9277014	2234.58	7399980	1804.05	21502.8	16379.6	23.95	28959.2	95	4108501	3977775	2543	67	105546	55	5950			8907.02	8	0	福建
厦门	2008	173.67	15600218	111.1	62651	2978.07	6412.16	5853.41	2202343	2380896	9283240	2430.42	9294447	2101.73	23947.6	17116.6	22.16	32343.5	96	4958571	4538878	2478	13	108919	51	6864			8940	8	0	福建
厦门	2009	177	17372349	108	68938	2812.76	11597.5	8370.7	2405608	2680527	8821159	3480.44	11580996	2989.65	26131	17990	23.08	36455	89	5661225	4331440	3120	13	131451	49	7008			8935	8	0	福建
厦门	2010	180	20600737	115.1	58337	3688.95	12375	10086	2891748	3069468	10099850	4440.6	13846660	3621.72	29253	19961	24.19	40282.9	86	6850248	5703644	3363	5	128470	49	7563			11590	8	0	福建
厦门	2011	185.26	25393132	115.1	70832	4399.52	13883.5	11932.1	3707718	3890726	11280872	4696.4	15266020	4035.75	33565	22314	24.44	46413.9	88	8002779	7016667	3770	5	135722	51	8554			13422.6	8	0	福建
厦门	2012	190.92	28170697	112.1	77392	4486.35	14544.5	13642	4229089	4609779	13326385	5151.4	16801926	4555.91	37576	24922	33.4	52672.9	91	8819062	7449123	3893	5	143964	51	8664			12953.4	8	0	福建
厦门	2013	196.78	30181565	109.4	81572	4716.21	14813	15739	4905996	5167402	13372572	6380.63	19501009	5843.54	41360	26864		61754	90	9745064	8409432	3880	5	152546	53	8669			14551	8	0	福建
厦门	2014	203.44	32735800	109.2	86832	4894.93	7916.13	23544.6	5437986	5482525	15621577	7064.61	19720201	6643.98	39625.1	27402.1		63062.5	91	10722833	8355311	4345	5	158346	56	9185			17778	8	0	福建
厦门	2015	211.15	34660288	107.2	90379	5028.68	8700	26800	6060967	6511705	18876528	8876.25	20502746	7567	42607	28929		66930	91	11684228	8329067	4691		143992	58	9953			18928	8	0	福建
厦门	2016	220.55	37842662	107.9	97282	5197.98	9600	27800	6479366	7586381	21598097	9188.49	21720007	7744.99	46254	30867		69218	91	12834595	7717681	4819		142948	60	11119			25251	8	0	福建
厦门	2017	231.03	43517000	107.6	109753		10100	30300	6968660	7970976	23814619	10015.1	22920560	8850.58	50019	32009		75452	91	14467448	8581412	4536		140266	64	12705			28053	8	0	福建
厦门	2018	242.53	47914131	107.7	118015		10100	31700	7545412	8924985		10446.8	26101770	9759.61	54401	34929		85166	87	15424224		4632		162459	67	13830			33715.4	8	0	福建
合肥	1999	429.95	3271500	112.1	7644	251.44	1760	505	190458		763653		1349804					8752.72												9	0
合肥	2000	438	4466400	111	8505	296.88	5114	1635	243797		927775		1839468					8968.21												9	0
合肥	2001	442	4239800	115.2	9632	355.34	5141	2903	276886		1243629		2256445					10248.8												9	0
合肥	2002	448	4973500	116.4	11173	446.89	5726	3629	291243		1525739		2881104		7146	5721		11903.6											1619	9	0
合肥	2003	457	5901700	116.8	13047	534.86	6034	4641	358694		2445667	1059.62	3592488	1008.09	7786	6234		13857.3											1894	9	0	安徽
合肥	2004	445	7219400	117.3	16377	716.36	6772	5767	449320		3504887	1295.96	4291387	1210.67	8615	6998		16318		2397739	350820								2270.57	9	0	安徽
合肥	2005	456	9256100	117.5	19512	880.82	7080	6134	576372		4952700	1521.85	5161608	1419.87	9684	7398	18.39	18952.1		3243930	418298								2799.45	9	0	安徽
合肥	2006	469.85	11212900	117.9	23203	1109	7813.15	6776.47	794046	1028869	8167825	1862.46	6245600	1743.01	11013	8165	18.9	21906.8	551	3843100	487649	2409	25	272855	226	8372			2873.78	9	0	安徽
合肥	2007	478.9	14015500	118.7	28134	1493.14	8923.01	7185.52	1693175	1670789	13104272	2231.33	6730856	2115.08	13426.5	9936.42	19.36	25873.7	164	4690028	624842	2409	17	295819	225	8539			3153.8	9	0	安徽
合肥	2008	486.73	17768600	117.7	34482	2515.88	14381.9	12180.8	2220776	2222517	18386393	2725.68	8528294	2640.61	15590.6	11752	25.8	30401.2	208	5883634	770715	2547	9	325358	226	9649			3425	9	0	安徽
合肥	2009	491	21021300	117.8	41585	2766.4	17322.2	14798.3	1808977	2458575	24684233	3735.31	10318141	3492.53	17158.5	12694.8	26.1	34143.6	133	7034168	642754	2661	9	352091	223	10759			4095	9	0	安徽
合肥	2010	495	27016100	117.5	48312	3799.02	19805	18873	2594283	3177157	30669745	4541.78	12337343	4214.08	19050.5	14011.8	26.3	39290.8	135	8390236	995755	2628	9	372576	393	10815			5502	9	0	安徽
合肥	2011	706.13	36366200	115.4	48540	5617.41	29156.8	29286.9	3385113	4748895	33769652	5756.3	16895435	5256.93	22458.9	15697.1	28.5	45442.2	177	11111188	1230891	3522	21	409507	493	14021			5607.55	9	0	安徽
合肥	2012	710.53	41643200	113.6	55182	6600.14	34417.1	33720	3894991	5720987	40011043	6913.84	20655745	6136.03	25434	18758	28.8	50723.7	194	12936156	1764175	3704	21	417207	476	15303			5754.31	9	0	安徽
合肥	2013	711.5	46729100	111.5	61555	7526.58	40107	39131	4386226	6308885	46854411	8232.58	23557723	7054.99	28082.7	19445.3	30.85	54177	177	14808408	1818971	3854	41	443401	481	16353			6084	9	0	安徽
合肥	2014	712.81	51805600	110	67689	8447.84	20094.2	42193.6	5003420	6987901	53026372	9142.68	25394998	8169.64	29348	18214		59648.4	188	16667504	2074136	4251	49	497305	481	17163			6917	9	0	安徽
合肥	2015	717.72	56602700	110.5	73102	9345.59	14697.3	32606.3	5715440	7726647	58519010	10967.9	30185366	9636.57	31989	20049		65806	187	21836501	2033784	4684		527104	470	17730			7512	9	0	安徽
合肥	2016	729.83	62743777	109.8	80136		14167.9	34308.1	6148493	8598503	65011693	13151	32812636	11550.6	34852	21805		71054	187	24456959	1868699	4916		499515	462	19285			9312	9	0	安徽
合肥	2017	742.76	72134476	108.5	88456		12751.5	38998.2	6559039	9653444	63514289	13881.7	34891815	12865.5	37972	23311		77484	185	27285104	2495869	5762		502943		20964			11442	9	0	安徽
合肥	2018	757.96	78229061	108.5	97470		12400	39500	7124862	10049099			40034070		41484	25339		89022	185	29767420	3081266	5448		497131		22320			13068.6	9	0	安徽
呼和浩特	1999	207.78	1714764	111.2	8209	81.53	1469	1951	87954		411392		1263643					7643												10	0
呼和浩特	2000	209	1998711	114.7	8231	99.73	2591	2361	127755		687898		1525042					7630.94												10	0
呼和浩特	2001	212	2460126	121	10036	124.52	2859	2415	142098		973925		1727870					11715												10	0
呼和浩特	2002	213	3249735	130.9	13115	169.2	3694	3343	166046		1312557		2078403		6996	5523		11995.9											1205	10	0
呼和浩特	2003	214	4278716	125.7	17085	240.78	3508	4155	205779		1821221	478.04	2554496	388.46	8230	6335		14067.7											1278	10	0	内蒙
呼和浩特	2004	215	5458920	122.9	21568	357.16	4381	5543	285638		2850677	635.64	3072648	483.49	10166	7482		16716.9		1564560	45608								1430.17	10	0	内蒙
呼和浩特	2005	213	7436618	128.6	29049	483.16	4545	6540	359319		4600000	803.9	3795946	873.95	12150	8768	21	19916.9		3048979	106455								1540.78	10	0	内蒙
呼和浩特	2006	215.81	9000845	118	34710	643.17	4621.96	7662.59	455202	754987	5498228	975.28	4530845	982.64	14055	9831	21	22947.5	131	3609919	73998	1104	7	150763	147	6239			2175.71	10	0	内蒙
呼和浩特	2007	220.84	11011331	118.1	42015	822.78	4683.88	7976.24	579618	1005134	6098525	1317.76	5113839	1180.52	16920.1	11432	21	26734.9	129	4307960	93952	1353	7	164998	147	6160			2458.82	10	0	内蒙
呼和浩特	2008	224.3	13163700	113.6	49606	927.64	5295.19	9577.33	822459	1331795	6677000	1649.83	6405628	1458.61	20269	13150	29.34	30871.8	127	5331591	89657	1509	8	184471	144	6211			2511	10	0	内蒙
呼和浩特	2009	227	16439925	115.9	61108	1153.49	2145.1	8183.5	1067947	1651584	8348102	2125.71	7758896	1970.48	22397	14752	30.12	33992.8	115	6412127	70656	2018	8	203891	144	6211			3248	10	0	内蒙
呼和浩特	2010	230	18657116	112.7	66929	1188.52	2452	9659	1267617	1772800	8812359	2678.92	9298100	2522.52	25174.2	16624.3	30.16	37693.5	115	7566236	150604	1902	8	215275	143	6984			3650	10	0	内蒙
呼和浩特	2011	232.26	21772669	111.3	75266	1365.91	2466.13	10100	1514252	2556680	10316781	3188.22	10536800	3201.82	28877	19106	30.87	42796.9	115	8900478	202456	1673	14	222278	142	6639			4073.32	10	0	内蒙
呼和浩特	2012	230.32	24755700	111	84534	1304.87	2926.52	14733	1786447	2753195	13014370	3805.76	12432682	3707.22	32646	21095	31.5	65637.1	115	10222452	170128	2261	14	227190	146	4772			4798.17	10	0	内蒙
呼和浩特	2013	233.96	27103900	110	91107	1495.38	3230	17971	1820177	2948353	15048258	4437.99	14146189	4273.09	35629	23074		48797	107	11423591	159856	3643	14	229258	155	5394			4631	10	0	内蒙
呼和浩特	2014	237.88	28940500	108	95961	1642.64	1345.96	16329.7	2115389	3109084	17364557	4723.75	14808828	5145.89	34723	24844		50468.9	111	12560778	219500	2643	14	232481	161	5600			5153	10	0	内蒙
呼和浩特	2015	238.58	30905200	108.3	101492	1667.58			2474021	3606450	16186355	5364.66	16839561	6073.89	37362	26547		53698	118	13535272	207275	1884		235188	174	8882			4946	10	0	内蒙
呼和浩特	2016	240.97	31735900	107.7	103235	1730.86			2696530	4199738	18491700	6178.83	18660141	7051.84	40220	28352		56213	118	14814578	130867	2128		237734	185	9023			5196	10	0	内蒙
呼和浩特	2017	242.85	27437200	105					2015020	4030357	14907778	6312.61	19534119	7646.01	43518	29458		63084	116	15188153	159913	2335		239330		10225			5662	10	0	内蒙
呼和浩特	2018	245.85	29035000	103.9					2047198	3567396		5770.8	21740867	7956.3	46565	29988		71387	118	16032418	177333	2656		240266		10908			8251.24	10	0	内蒙
哈尔滨	1999	927.09	8.63528e+06	110.22	8938	418.61	3464	6088	363157		1361503	1009.1	4822864	883.7				8138.29												11	0
哈尔滨	2000	934.64	9.7991e+06	112.4	10322	505.42	10017	15246	536444		2536952	1256.7	7140508	1050.4				8434.48												11	0
哈尔滨	2001	941.1	10922244	111.2	11547	527.62	6374	8814	653902		3117781	1495.4	8313630	1466.6				9614.3												11	0
哈尔滨	2002	948	11988018	111.5	12642	611.07	6241	8907	677351		3611439	1726.1	9777863	1614.1	7004	5501		10336											2159	11	0
哈尔滨	2003	954	13559448	113.5	14254	721.51	6458	9518	763600		4229569	2015.22	11536951	1919.48	7907	6231		12438.8											2188	11	0	黑龙
哈尔滨	2004	970	16044669	114.69	16674	886.2	7318	9940	955982		5047087	2260.71	12612396	2113.41	8940	6900		13992.4		7074000	209935								2215.21	11	0	黑龙
哈尔滨	2005	975	18304514	114.14	18821	1197.46	8044	9830	980370		6389729	2630.23	14614904	1964.09	10065	7897	19	16427.5		7.88126e+06	200902								2384.04	11	0	黑龙
哈尔滨	2006	980.4	20940751	113.5	21374	1335.4	8981.14	10640.5	1182934	1946839	8098657	3036.94	15638334	2189.97	11230	8515	17.55	18779.7	433	8946160	277005	4667	161	383372	472	16292			2502.86	11	0	黑龙
哈尔滨	2007	987.32	24368044	113.52	24768	1512.88	9454.02	10771.6	1320495	2323833	10305543	3339.51	15411019	2384.46	12772	9293.5	18.85	22104	424	10359656	299805	4705	69	384888	472	18000			2942.74	11	0	黑龙
哈尔滨	2008	989.86	28681851	113.2	29012	1778.8	10240.2	11714.8	1640056	3012746	13412751	3974.75	19167579	2636.77	14588.6	10791.2	19.57	25525.7	860	12639919	365000	4847	70	449975	461	18200			3515	11	0	黑龙
哈尔滨	2009	992	31755391	113	32053	1990.61	12603.5	9349.8	1933598	3484127	18920970	5031.15	22495467	3433.29	15887	12358.1	20.82	29250.7	404	15078539	369268	5010	70	468903	457	19008			4146	11	0	黑龙
哈尔滨	2010	992	36648538	114	36951	2304.74	13068	10129	2381428	4529706	26518734	5956.36	25801409	4126.95	17557	13940	22.1	32411.1	353	17701558	437349	5173	70	481589	448	21523			5196	11	0	黑龙
哈尔滨	2011	993.3	42421894	112.3	42736	2564.14	14837	11431.1	3003190	5571368	30119710	6551.87	28965659	4873.25	20030.6	16232.7	23.2	36449.9	352	20704129	511758	5395	72	481511	433	20684			5216.66	11	0	黑龙
哈尔滨	2012	993.53	45502155	110	45810	2851.64	15618.3	11764	3547160	6435756	39499592	7360.33	33206732	5557.99	22477	17602	27	41772.9	352	23946001	533373	5433	80	482211	439	19000			5112.85	11	0	黑龙
哈尔滨	2013	995.21	50170491	109	50498	3399.26	13191	11138	4022808	7097811	49400101	8488.18	35935628	6275.92	25196.7	18729.3	25.6	47150	352	27282938	654323	5990	80	492382	446	22372			5884	11	0	黑龙
哈尔滨	2014	987.29	53400715	106.9	53872	3650.05	13989	10168.8	4235203	7400780	41759761	8883.98	37688193	7257.45	28815.9	21638.5		51554.1	368	30708871	680796	6270	80	506425	456	20400			5751	11	0	黑龙
哈尔滨	2015	961.37	57512000	107.05	59027	3826.01	13158.1	8784.7	4077328	8248444	45956910	9688.59	43704197	8492.31	30978	22961.7		58405	368	33945383	477756	6923		663749	462	23664			6124	11	0	黑龙
哈尔滨	2016	962.05	61016096	107.3	63445	3236.93	12523.1	8243.6	3762384	8762945	50400546	9804	46718970	9048.74	33190	24340.1		62583	383	37441758	397463	7408		636240	471	23819			6338	11	0	黑龙
哈尔滨	2017	955	63550487	106.7	66301		11921.9	8711.7	3681048	9584676	53954884	10512.6	49383730	9968.26	35546	25678.8		67542	382	40447521	335293	7519		508884	498	22000			7861	11	0	黑龙
哈尔滨	2018	951.54	63004794	105.1	57837		11209.6	8155.8	3843671	9621654		11504	53942560	10921.2	37828	27347.9		71771	383	41251082		7031		504194	513	26563			8931.92	11	0	黑龙
大连	1999	545.31	10030000	111.21		842.64	9029	18524	632854		1063084		5781217					10839.1												12	0
大连	2000	551	11107700	111.8		1099.16	11035	19935	776055		1242495		7776033					11934.1												12	0
大连	2001	555	12356400	111.9	22342.7	1103.93	11232	19736	951615		2530586		8389826					13450.7												12	0
大连	2002	558	14061000	114.1	25276	1250.49	11682	20841	987573		3045355		9547958		8200	7120		15580.8											2668	12	0
大连	2003	560	16325900	115.2	29206	1546.86	11001	21081	1105405		4065425	2520.67	13101986	2100.86	9101	7761		17588											2699	12	0	辽宁
大连	2004	562	19617621	116.18	34975	2018.23	12144	22537	1171712		5803591	2935.79	14532962	2299.78	10378	8677		19686.6		6452000	2072870								2972.74	12	0	辽宁
大连	2005	565	21198200	114.2	38196	2562.8	12370	24667	1514247		11104875	3451.03	16656295	2555.16	11994.4	9996.41	17.56	21941.2		7320000	2559123								3579.86	12	0	辽宁
大连	2006	572.08	25417100	116.5	42579	3437.46	12874.5	27526.5	1961357	2665249	14694899	3974.84	18664886	2974.53	13350.1	10533.9	17.49	24227.2	248	8392966	3179578	4374	4	201378	238	14801			4256.42	12	0	辽宁
大连	2007	578.19	30787600	117.4	51630	4176.18	15446	30372.5	2679757	3445728	19307583	4182.43	18369933	3244.16	15108.6	12135	18.48	28270.5	245	9832589	3874484	4788	5	219982	236	14119			5417.28	12	0	辽宁
大连	2008	583.37	38033500	116.5	63198	5082.07	17695.5	33956.2	3390691	4100013	25133766	5303.67	23889658	3710.82	17500.5	14101.4		34304.4	233	11826448	4703195	4775	5	230524	228	14821			5617	12	0	辽宁
大连	2009	585	43495100	115	70781	6330.19	17463.4	27611.1	4002340	4711648	31136950	6874.78	29306487	4894.28	19014.4	15329.8	25.1	38765.4	243	13967483	4220347	4711	5	236784	225	15894			6175	12	0	辽宁
大连	2010	586	51581600	115.2	77704	7701.84	17805	31073	5008322	6114743	40478904	8503.52	33748155	6159	21292.6	16579.7	25.67	44615	253	16397554	5198171	4696	6	245756	216	15873			6759	12	0	辽宁
大连	2011	588.54	61506265	113.5	91295	8264.75	13724.4	34942.6	6511266	7349406	45800585	9092.67	36722094	7165.84	24276.2	18846.4	27.04	49727.9	231	19247940	6050979	5091	5	255171	216	15941			7928.98	12	0	辽宁
大连	2012	590.31	70028306	110.3	102922	10350.8	14395.1	38913	7501085	8909590	56540965	10322.3	41604680	8127.38	27539.2	20417.5	27.3	54821.1	233	22240483	6411342	4972	6	263692	217	16878			7583.97	12	0	辽宁
大连	2013	591.45	76507861	109	110600	11521.6	13293	40557	8501646	10835360	64781048	11481.7	44837717	9108.55	30238	23071.2		58946	235	25265048	6882277	5037	6	276275	216	17487			7859	12	0	辽宁
大连	2014	594.29	76555762	105.78	109939	10652	13580.1	43670	7808645	9894552	67736333	11613.8	46667061	9926.37	33591.3	24781.6		63609.4	240	28284239	6577426	5155	6	286224	295	17914			8921	12	0	辽宁
大连	2015	593.56	77316363	104.2	110682	6998.41	10812	42002	5799130	9106922	45592792	13338.7	51078913	10696.1	35889	25824.4		69390	241	30874997	5603416	5304		290025	304	18724			8711	12	0	辽宁
大连	2016	595.63	67303263	106.5	97470	6269.39	10995	43116	6119041	8702783	14363557	14179.5	52776562	11004.8	38049.5	27118.7		73764	241	34101000	5144388	5425		290217	315	19485			9119	12	0	辽宁
大连	2017	594.89	73639182	107.1	105387		11070	44955	6576367	9198403	16527666	13562.2	54144951	11212.8	40587.4	27191.2		81884	241	37225011	6178987	5453		284856		20301			10019	12	0	辽宁
大连	2018	595.21	76684823	106.5	109644				7039857	10014898		13485.1	60399697	11346	43550	29928		87592	241	38800542	7221847	5795		279945		21721			11432.5	12	0	辽宁
天津	1999		1500.95	110	15405															657.3							716.8	503.82	2157	13	0
天津	2000		1701.88	110.8	17353															736.6							843.89	596.52	2274	13	0
天津	2001		1919.09	112	19141															832.7							948.42	667.57	2308	13	0
天津	2002		2150.76	112.7	21387										9337.56	7191.98	24.3	16223		941.4							1040.49	706.66	2414	13	0
天津	2003		2578.03	114.8	25544										10312.9	7867.55	24.4	18511		922.3							1193.05	781.22	2393	13	0	天津
天津	2004		3110.97	115.8	30575										11467.2	8802.47	25.22	21146		1052.7							1343.65	877.16	2950.34	13	0	天津
天津	2005		3905.64	114.7	35783										12638.5	9653.26	26.06	24122		1201.6							1509.06	982.2	3987.22	13	0	天津
天津	2006		4462.74	114.4	40961										14283.1	10548	26.43	27628		1383.1							1767.99	1123.61	4649.25	13	0	天津
天津	2007		5252.76	115.5	47970										16357.4	12028.9	26.6	33312		1650.6							2072.9	1317.7	5575.72	13	0	天津
天津	2008		6719.01	116.5	58656										19422.5	13422.5	27.29	39990		2078.7							2534.01	1620.92	5598	13	0	天津
天津	2009		7521.85	116.5	62574										21402	14801.4	28.48	43937		2430.83							2879.25	1827.19	6605	13	0	天津
天津	2010		9224.46	117.4	72994										24292.6	16561.8	28.75	51489		2902.55							3538.18	2256	7940	13	0	天津
天津	2011		11307.3	116.4	85213										26920.9	18424.1	30.22	55658		3395.06							4286.34	2736.72	8547.64	13	0	天津
天津	2012		12893.9	113.85	93173										29626.4	20024.2	30.26	61514		3921.43							4879.39	3180.68	8009.58	13	0	天津
天津	2013		14442	112.5	100105										28979.8	22306.2	31.8	67773		4470.43							5634.8	3788.67	8390	13	0	天津
天津	2014		15726.9	110.04	105231										31506	24289.6		72773		4738.65							6253.61	4258.11	8828	13	0	天津
天津	2015		16538.2	109.3	107960										34101.3	26229.5		80090		5257.28							7155.66	4993.12	9931	13	0	天津
天津	2016		17885.4	109.1	115053										37109.6	28344.6		86305		5635.81							8012.04	5636.28	12870	13	0	天津
天津	2017		18549.2	103.64	118944										40277.5	30283.6		94534		5729.67							8424.17	6078.15	15139	13	0	天津
天津	2018		18809.6	103.6	120711										42976.3	32655.1		100731		5533.04									15924	13	0	天津
太原	1999	299.92	3645620	107.7		273.78	1545	9793	183617		871068		3565502					7408.34												14	0
太原	2000	309	3962652	109		310.54	2518	14207	214828		1047702		4196300					8422.98												14	0
太原	2001	315	4512131	111.8	12381.5	332.13	2670	15170	241578		1227084		4701900		6500.21	5164.96		9623.98		1611322										14	0
太原	2002	322	5031377	112	13580	385.41	3177	14456	267822		1475955		5513500		7377	5988	14.83	10976.8		1809633									1899	14	0
太原	2003	327	6136637	115.6	15210	518.32	2975	15248	333473		1973167	1534.59	6601300	1104.93	8264	6374	16	12602.8		1853696									2204	14	0	山西
太原	2004	332	7637621	115.9	18804	719.86	3508	16678	426374		2987821	2225.07	8152596	1952.85	9353	7110	16	15349.8		3338015	262953								2332.6	14	0	山西
太原	2005	340	8931620	114.7	26107	921.4	3677	17772	569525		4385075	2539.25	10249200	2069.14	10476	7806	18.44	18624.6		3840302	337228								2902.66	14	0	山西
太原	2006	348.82	10136482	111.5	29504	1096.41	3703.35	18716.8	753306	954238	5011273	3096.57	11839536	2315.34	11741	9157	19	21422.5	188	4364712	411258	2149	16	262756	267	13115			3156.26	14	0	山西
太原	2007	355.31	12549447	116.4	36377	1624.72	3994	20126.3	884170	1558029	5767355	3584.2	13072386	2544.24	13745.5	10940.9	20.03	24688	192	5159090	810679	1769	16	298188	273	13646			3560.54	14	0	山西
太原	2008	360.23	14680851	108.1	42378	1920.52	4394.3	20962.4	1169224	1528553	7026335	4480.77	17289231	2926.77	15230	10799	20	29588.6	186	6199489	938580	1887	16	315892	268	14499			3743	14	0	山西
太原	2009	365	15452409	102.6	44319	1566.81	4627.2	13559.5	1175322	1599051	7820157	5892.15	20850017	4156.46	15606.9	11708.4	19.28	33140.3	187	7216982	591231	1878	16	323321	258	15319			4499	14	0	山西
太原	2010	366	17780539	111	50225	1994.65	4800	13851	1384809	1896358	8993056	6965.19	23867861	5054.75	17257.7	12105.6	19.58	38838.9	187	8258458	791250	2213	10	329712	258	16066			7088	14	0	山西
太原	2011	365.02	20801243	109.9	49292	2427.5	5193.6	13543	1747179	2393147	10241444	7585.04	27755685	5657.37	20148.5	13111	28.56	44868.3	172	9732937	856051	2677	15	341915	249	16797			6517.47	14	0	山西
太原	2012	365.84	23114326	110.5	54440	2588.74	5357.81	14225	2156654	2774437	13206300	8902.46	30214991	6376.21	22587	13970	29	48904.7	154	11295107	847422	3054	16	358202	253	18047			6404.74	14	0	山西
太原	2013	367.45	24128724	108.1	56547	2503.97	5530	15342	2473261	3191090	16707390	9819.68	33079851	7111.87	24000.4	14337.7		51161	140	12814594	916349	2824	19	378728	244	18913			6668	14	0	山西
太原	2014	369.74	25310917	103.3	59023	2431	4441.41	18540.5	2588527	3226934	17460868	10011.3	33257782	7945.33	25768.4	14430		57770.6	140	14501658	1067105	3071	24	400915	240	19306			7155	14	0	山西
太原	2015	367.39	27353442	108.9	63483	2159.27			2742403	4199913	20256080	10593.9	34321200	9027.59	27727	15455		60516	155	15407962	1067738	2871		421429	247	20045			7303	14	0	山西
太原	2016	370.25	29556045	107.5	68234				2826893	4240666	20277123	11497.5	36617600	10216.8	29632.1	16775		64820	163	16662362	1331433	2671		432234	245	20835			7348	14	0	山西
太原	2017	369.17	33821819	107.5	77536				3118503	4790558	9648632	11621.3	43848800	11340.3	31469.3	18234		72114	163	17678210	1352718	2780		440173		21476			8827	14	0	山西
太原	2018	376.72	38844778	109.2	88272				3732275	5424589	12178200	12019.5	47674600	12491.7	33672	19912		80825	163	18119042		2521		444121		23018			10840.5	14	0	山西
宁波	1999	538.41	10170800	111	18946	1062.29	9194	4963	319534		1259634	1008.02	2200825	773.48				14396.9												15	0
宁波	2000	541	11445700	112	21208	1427.71	22740	10731	643513		2452652	1172.94	5860592	883.12				15462.5												15	0
宁波	2001	543	12787500	112.1	23587	1629.66	23224	11182	991092		3205235	1444.53	6994639	1051.56				18928.4												15	0
宁波	2002	546	14533400	113.2	26678	2000.16	23753	12327	1118368		3934538	1906.24	8623908	1479.47	12970	9401		21012											2358	15	0
宁波	2003	549	17492700	115.6	31943	2630.29	24938	13797	1394162		5546918	2629.03	10596339	2102.78	14277	10467		23643.9											2545	15	0	浙江
宁波	2004	553	21094500	115.5	38292	3509.48	27291	15826	1517490		7526266	3091.8	12089813	2483.61	15882	11284		25862.9		6668000	1668967								3025.91	15	0	浙江
宁波	2005	557	24473200	112.3	36824	4890.97	28412	17308	2123797		13363043	3791.94	14588012	2959.78	17394	11818	24.92	28922.7		7598300	3349456								4516.55	15	0	浙江
宁波	2006	560.45	28744200	113.6	42299	6187.91	29146.4	20305	2573799	2926969	15027686	4573.48	17520388	3727.5	19674	12665	24.91	28949.1	385	8825391	4221188	2654	21	121263	271	14600			5105.08	15	0	浙江
宁波	2007	564.56	34185700	114.65	49142	7789.01	30693.2	22930.6	3291218	3710400	15975361	5177.24	18560788	4735.91	22306.7	14009	26.09	32924.5	381	10354633	5649909	2777	21	126094	270	15418			6097.17	15	0	浙江
宁波	2008	568.09	39465200	110.27	55616	8537.91	32250.1	25720	3903874	4394083	17282413	6210.47	23651493	5670.44	25304	16379	28.85	35834.5	351	12380183	6784037	3038	23	130440	234	15127			6843	15	0	浙江
宁波	2009	571	43343300	108.74	60070	8272.85	33790.2	29027.9	4328003	5060788	20042179	8241.43	29017634	7715.91	27368	18203	29.72	39137.6	327	14296750	6081275	3245	31	135098	250	16160			9068	15	0	浙江
宁波	2010	574	51810000	112.96	69610	10618.7	34905	31377	5309278	6007447	21932830	9755.52	33121737	9414.2	30166	19420	30.22	43476.2	318	17044539	8290424	3455	24	140818	207	17237			11669	15	0	浙江
宁波	2011	576.4	60749400	110.32	79730	12044.8	28745.2	32019.5	6575531	7507233	23855072	10659.3	36962819	10676.8	34321	21779	35.3	49756.4	279	20188617	9818682	3757	35	144424	185	18351			11285.6	15	0	浙江
宁波	2012	577.71	66012100	107.51	86477	12155.1	29996.9	33286	7255003	8284437	29014300	11602.3	41759634	11300.3	38043	22887	35	56255.5	280	23292590	9657269	4046	48	145358	204	19055			11385.2	15	0	浙江
宁波	2013	580.15	71645100	108.11	93641	13010.1	26354	36145	7928080	9398939	34229529	12740.5	45623634	12493.3	41657	23129		63362	280	26357078	10032895	4454	48	148954	219	19949			11405	15	0	浙江
宁波	2014	583.78	76102800	107.55	98362	14028	16722.4	40406.4	8606109	10008563	39894626	13307.4	47803126	13610.6	44155	27893		70227.6	271	29920297	10470406	4516	90	150854	233	20984			10890	15	0	浙江
宁波	2015	586.57	80036100	108	102374	13869.5	14200	42100	10064065	12526362	45065771	15400.2	53028406	14966.9	47852	29645		74989	271	33496292	10037248	4727		155767	243	21937			11022	15	0	浙江
宁波	2016	590.96	86864911	107.1	110656	14500.2	10400	46300	11145409	12892601	49613931	16196	56894416	15806.8	51560	31584		83656	270	36676300	9492322	5110		155144	251	22941			11738	15	0	浙江
宁波	2017	596.93	98421000	107.8	124017		11000	53000	12452880	14106049	50095812	17392.5	59026776	17125.3	55656	33197		91705	270	40478094	11219657	7271		156110		24268			14145	15	0	浙江
宁波	2018	602.96	108000000	107	132603		11000	61000	13796865	15941000		18532.5	65612648	35877.6	60134	36712		102325	271	41549262	13010500	6342		149804		25850			16201.6	15	0	浙江
广州	1999	685	21391758	113.18	23007	2779.37	18057	19997	1555389		7469488		16022648					17779.6		10006848										16	1
广州	2000	701	24927434	113.3	25626.4	3100.02	23430	24156	2005460		5680860	6161.7	22398602	4265.18				19724.5		11211340										16	1
广州	2001	713	28416511	112.7	28537	3393.19	24451	24500	2461941		9782093		26004346					22754.3		12438992										16	1
广州	2002	721	32039616	113.2	32339	3788.91	26757	25005	2458737		10092421	8212.77	31327966	5732.96				26228.8		13707123									3995	16	1
广州	2003	725	37586166	115.2	38398	4705.91	29751	28859	2747707		10885608	9379.61	37273276	6742.81	15003			28830.2		14942742									3999	16	1	广东
广州	2004	738	44505503	115	45906	5766.69	34681	35204	3028692		12543556	10361	42568187	7242.22	16884	13121		31676.2		16750500	2147400								4355.94	16	1	广东
广州	2005	751	51542283	112.92	53809.3	6767.96	40524	37753	3712633		15191582	11734.1	50246879	7622.2	18287.2	14468.2	18.9	34360		18987400	5.34757e+06								5041.21	16	1	广东
广州	2006	760.72	60818614	114.94	63183.6	8112.4	43777	42319.9	4270831	5067899	16963824	13351	55623554	8668.58	19851	15445	19.42	36769.6	3285	21827738	6376161	8635	13	619442	268	27339			6152.17	16	1	广东
广州	2007	773.48	71403223	115.27	72123	9875.79	51180	45141.5	5237862	6236917	18633437	14783.5	58557900	9661.38	22469.2	18951.3	20	40561	3468	25950035	7349356	9318		687115	268	29060			8439.06	16	1	广东
广州	2008	784.14	82873816	112.5	76439.5	11468.4	55384.8	48360.4	6218355	7133508	21056725	16929.5	71112700	11080.1	25316.7	20835.9	20.54	45702		31401272	8195200	9673	19	736152	251	29953			8781	16	1	广东
广州	2009	795	91382135	111.65	79383	12355.5	57053.2	51797.3	7026527	7899155	26598516	20944.2	82142100	13851.8	27609.6	22820.9	20.93	49518.1	131	36157655	7673679	8788	29	796006	253	32926			8988	16	1	广东
广州	2010	806	108000000	113.24	87458	14439	62596	56644	8726470	9773199	32635731	23954	93023300	16284.3	30658.5	25011.6		54494.1	133	45002800	10376756	11501	23	843934	255	33575			10615	16	1	广东
广州	2011	814.58	124000000	111.3	97588	16624.2	67756.1	64132.1	9794800	11812500	34122000	25791.7	100000000	16333.4	34438.1	28209.7	21.9	57473.6	193	52430200	11617100	11745	39	896100	256	35638			10925.8	16	1	广东
广州	2012	822.3	136000000	110.53	105909	17090.2	76069	75175	11023961	13436451	37583868	29007	113000000	18023	38054	30490	22.5	67515	189	59772700	11713105	12211		939208					12000.9	16	1	广东
广州	2013	832.31	154000000	111.6	119695	18224.3	89269	88289	11418044	13861349	44545508	33838.2	125000000	22016.2	42049.1	33156.8		73678	244	64269100	11888848	13010	54	983051	253	39694			13954	16	1	广东
广州	2014	842.42	167000000	108.6	128478	19389.9	98061.8	95644.8	12431035	14362226	48895026	35469.3	128000000	24231.7	42954.6	33384.7		74246.1	244	71444503	13058980	13610	53	1019291	255	40715			14739	16	1	广东
广州	2015	854.19	181000000	108.4	136188	19892.5	106095	100400	13494742	17277176	54059522	42843.7	136000000	27296.2	46734.6	35752.5		81171	243	79879595	13386768	13930		1043221	259	42499			14083	16	1	广东
广州	2016	870.49	196000000	108.21	141933	21125.1	113330	112701	13936442	19437465	57035860	45937.3	140000000	28885.5	50940.7	38398.2		89096	243	87064876	12930895	14074		1057281	273	46791			16346	16	1	广东
广州	2017	897.87	215000000	107	150678	22691.1	49441.7	120737	15367365	21860130	59198316	49332.5	146000000	33312.7	55400.5	40636.8		98612	243	94025908	14324969	14852		1067335		49747			17685	16	1	广东
广州	2018	927.69	229000000	106.2	155491		48048	127752	16342242	25061818		52647.5	160000000	39764.4	59982.1	42181		111839	243	92561873		15103		1086407		54134			21581.8	16	1	广东
成都	1999	1003.56	10449059	110.1	10446	589.45	23118	10384	378360		3096545		4884387		8231.86			9566.84		5000818										17	0
成都	2000	1013	11567929	110.7	11471	632.66	46217	21496	587936		4759020		8310016		8128.39			10408.9		5542123										17	0
成都	2001	1020	13220544	112.8	13004	707.7	52467	23724	776481		5307000		9954500		7649.09			12458.8		6275187										17	0
成都	2002	1028	14887638	113.1	14536	815.66	58407	25944	890155		6362600		12259800		8972	6874		13708.9		7095076									1779	17	0
成都	2003	1044	17052732	113	16454	970.1	72793	28798	895752		7880037	3240.81	14944197	2587.94	9641	7058		15278.2		7714967									1913	17	0	四川
成都	2004	1060	20310663	113.6	19307	1231.23	31236	18174	1080308		10130487	3771.57	17264382	2859.87	10394	8997		17531.7		8807600	336819								2223.99	17	0	四川
成都	2005	1082	23707644	113.5	22139	1661.44	38113	26718	1414541		14573505	4477.49	20740894	3018.7	11359	9642	20.38	19941.6		10059000	314022								2870.44	17	0	四川
成都	2006	1103.4	27504776	113.8	25171	2111.43	41070	28142.8	1867703	2522443	18995781	5485.34	24114509	3631.37	12789	10302	19.78	22563.4	487	11552571	695299	4139	17	514005	633	26925			3498.95	17	0	四川
成都	2007	1112.28	33241677	115.3	30006	3071.97	43317.4	30025.9	2863772	3560458	23947005	6393.25	24663956	4119.2	14849.2	11702.8	18.41	26606.7	471	13572008	951552	5158	17	540630	595	28673			4198.28	17	0	四川
成都	2008	1124.96	39009857	112.1	34873	4233.3	45589.1	35462	3546938	5064309	30129086	8317.08	32647872	5409.72	15580	11986		30809.9	455	16218543	1541008	6825	17	568625	558	30447			4778	17	0	四川
成都	2009	1140	45026032	114.7	35215	4864.34	102329	41768.5	3873626	6009694	40258902	12415.9	42337109	9869.4	17589	13143		34195.2	474	20939438	1786253	7552	15	589291	562	32456			4864	17	0	四川
成都	2010	1149	55513336	115	48510	5809.73	100998	44087	5269400	7773800	42553662	15277.3	50713720	12139.4	19919.5	14430		38603.1	425	24934379	2468476	6763	15	617482	594	35323			5827	17	0	四川
成都	2011	1163.28	68545786	115.2	48755	7568.26	99069.9	34367.9	6806929	8578696	49440157	17098	59447689	13766.8	23047.8	16717.4	30.7	42363.2	425	30197889	3796119	7188	14	647160	659	39887			6360.89	17	0	四川
成都	2012	1173.3	81389438	113	57624	7849.13	106874	39542	7808952	9838477	58900984	20354.2	70600314	15630.4	27194	18813.9	32.94	48302.3	462	35087160	4761327	9890	20	685639	685	42800			6678.46	17	0	四川
成都	2013	1187.99	91088904	109.3	63977	9171.16	124059	43328	8985395	11617542	65010801	23662.2	81515890	17617.5	29968	20243.3	35.56	84724	460	39911842	5070576	10176	21	701701	724	45861			6708	17	0	四川
成都	2014	1210.74	101000000	108.9	70019	10380.6	21523.3	28051.3	10251696	13400433	66203700	26797.5	89769401	19778.9	30996.2	20101.8		63201.4	480	45318319	5592156	11447	9	729338	746	48200			6536	17	0	四川
成都	2015	1228.05	108000000	107.9	74273	11235.9			11576393	14684242	69469660	29474.9	99221841	21970.6	33475.9	21824.6		69123	480	50251993	3942361	11294		755767	768	50236			6584	17	0	四川
成都	2016	1398.9	122000000	107.7	76960				11754109	15958949	83525000	31597.5	108000000	25522.2	35902	23513.6		74408	572	57423661	4102173	10781		791593	866	54718			7377	17	0	四川
成都	2017	1435.33	139000000	108.1	86911				12755334	17566621	94042382	34423.3	120000000	28359.3	38917.6	25314.4	36.6	79292	595	64035285	5831558	14402		817432	888	58159			8595	17	0	四川
成都	2018	1476.05	153000000	108	94782				14241550	18374238		36820.2	132000000	32057.8	42128	27312	37.1	88011	571	68018100		15903		840297	892	61548			9783.16	17	0	四川
昆明	1999	473.39	5936439	108.2		360.57	4571	7998	83182		1728633		3095925					9754.28												18	0
昆明	2000	481	6361308	108.4		383.39	6275	12655	545299		2391121		4438300					10511.1												18	0
昆明	2001	488	6763684	108.5	13899.6	411	6437	12084	598425		2639050		5426176					11715.9												18	0
昆明	2002	495	7339974	109.2	14864	482.32	6602	11108	572277		2918976		5970108					13088.2		7112500									2127	18	0
昆明	2003	501	8182598	110.3	16312	580.96	5126	12338	601101		3416701	1770.26	7085278	1261.24	7979			14321.5											2131	18	0	云南
昆明	2004	503	9461405	112	18773	750.03	5316	11646	725730		4172009	2162.37	8261054	1467.51	9046	7028		16549.4		3704629	261500								2436.97	18	0	云南
昆明	2005	508	10615544	111.1	17560	1018.14	8229	11225	906655		5230093	2544.27	9938095	1796.37	9516	7283	22.47	19090.7		4154883	344452								2513.03	18	0	云南
昆明	2006	514.3	12072855	112.3	19475	1331.36	9227	12145.6	1037160	1336765	6540186	3032.71	11560674	2229.43	10766	7746	24.52	20811.5	318	4842035	470385	4086	8	206400	332	15441			2732.84	18	0	云南
昆明	2007	517.7	14050473	112.5	21711	1614.5	9515	12853.7	1330993	1646540	8175236	3634.2	12121674	3348.15	12020.8	8726.11	22.72	22432.2	328	5694232	668344	4514	8	221774	324	16017			2993.86	18	0	云南
昆明	2008	528.52	16053900	112	25826	1964.9	9063	11059.5	1749894	2334865	10531562	4267.47	15471100	4066.82	14482	9953.52	22.8	22432.2	334	7007415	731091	3214	36	10280	305	15726			3499	18	0	云南
昆明	2009	534	18374600	112.8	25826	1840.83	10207	13794.5	2016100	2704500		5849.43	19229200	5450.79	16496	11396		29889.2	302	8646103	563030				314	31547			3586	18	0	云南
昆明	2010	584	21203700	114	33550	2436.13	11627	14906	2538316	3463080	21608849	6639.51	23415400	6498.57	18876	13244		32022.1	302	10601922	1010929	5368	36	269924	321	32547			3405	18	0	云南
昆明	2011	544.04	25095813	114	38831	2603.74	14855.1	25338.3	3176893	4417322	22755286	7554.89	26156515	7288.05	21966	16990	33.6	41645.2	301	12717298	1202204	4656	7	341300	347	18812			4550.12	18	0	云南
昆明	2012	543.48	30111433	114.1	46256	3011.34	15918.5	26193	3783951	5255360	23459100	8839.46	29670236	8165.49	25240	16881	35.1	45093.5	301	14937990	1440967	4681	7	361000	236	38058			5404.9	18	0	云南
昆明	2013	546.79	34153115	112.8	52094	3224.76	17387	28173	4507534	5857610	29315032	10085.4	33552805	9148.63	28354			51119	301	17022979	1742216	4877	7	386097	365	22128			5615	18	0	云南
昆明	2014	550.5	37129900	108.1	56236	2546.31	13237.1	27702.7	4779736	5936558	31381657	10582.2	34958025	10201.3	31295			58153.4	301	19058927	2939432	5462	40	409933	380	22595			6067	18	0	云南
昆明	2015	555.57	39680100	108	59656	2980.64			5022161	6154909	34978793	11850.5	34295319	11940.2	33955			62033	281	20616550	1236443	5645		436436	392	24109			7178	18	0	云南
昆明	2016	559.79	43000780	108.5	64162	2937.73			5300026	6884046	39200747	12655.7	35407104	13520.3	36739			68375	279	23100867	668132	6262		465464	414	26049			6851	18	0	云南
昆明	2017	562.99	48576426	109.7	71906				5608643	7759012	42179420	13466.6	44314031	14789.3	39788			76350	279	25909538	781784	6159		503538		27317			8197	18	0	云南
昆明	2018	571.67	52068979	108.4	76387				5956333	7568044		13583.6	48822880	16224.7	42988			80253	279	27874053	1317900	6164		547277		28606			11085.5	18	0	云南
杭州	1999	616.05	12252795	110.18	19961	1200.1	10381	4740	288002		1760857	1788.67	4336058	1493.75				13298.7												19	0
杭州	2000	622	13825616	112	22342	1543.57	18608	11459	691891		3766473	2088.47	7885600	1686.64				14241.8												19	0
杭州	2001	629	15680138	112.2	25073.8	1919.51	20342	15841	1042789		4617873	2621.51	9418400	2087.7				18292.1												19	0
杭州	2002	637	17818302	113.2	28150	2400.3	21089	14347	1183153		5623366	3373.15	11834000	2752.38	11778	9219		21529											3197	19	0
杭州	2003	643	20997744	115.2	32819	3202.52	21349	16815	1503888		7169624	4439.53	14664200	3686.9	12898	9955		24576											3657	19	0	浙江
杭州	2004	652	25431796	115	39293	4149.1	22833	18895	1974523		8798026	5707.2	18351700	4800.04	14565	11214		28788.6		8554476	1517500								3883.79	19	0	浙江
杭州	2005	660	29426519	113	44853	5441.13	24124	19909	2504565		13866833	6748.72	21916600	5545.3	16601	13438	20.72	30715.8		9784275	2986990								5453.81	19	0	浙江
杭州	2006	666.31	34415068	114.3	51878	6975.46	25809.5	20924.6	3013888	2754810	14607422	7683.02	24736900	6496.03	19027	14472	20.97	32791.9	351	11191900	3890900	4883	38	349980	1051	18831			5967.44	19	0	浙江
杭州	2007	672.35	41001722	114.6	61258	8351.4	28025.1	22568.5	3916195	3357156	16841298	9154.46	25787800	8142.32	21689.4	14895.8	28.78	36496.9	337	13082930	4342666	5435	74	366161	1162	20701			7431.76	19	0	浙江
杭州	2008	677.64	47811649	111	70832	9332.17	29084.4	22549.6	4553531	4196674	19805018	11146.2	34206500	9784.31	24103.6	16719.1	29.83	40193.1	324	15775872	4806505	7030	70	379857	310	21223			8211	19	0	浙江
杭州	2009	683	50875530	110	63333	9390.73	30116.3	22372.5	5207899	4903983	22916543	14284.2	42869189	13113.3	26864	18595	30.85	43946.6	329	18049303	4041998	8072	34	394087	324	22753			10613	19	0	浙江
杭州	2010	689	59491687	112	69828	11079.7	33772	25915	6713413	6165836	27531348	17084.3	49909744	15078.7	30035	20219	30.86	48771.9	296	21460790	5235548	7345	42	434811	293	24345			14259	19	0	浙江
杭州	2011	695.71	70190579	110.1	80478	12352.9	34777.9	28831.2	7851524	7475108	31000218	18244.3	55191683	16421.7	32434	22642	33.7	54408.5	264	25483599	6397180	7543	43	446721	286	25773			12748.6	19	0	浙江
杭州	2012	700.52	78020058	109	88962	12962.3	35818.9	30088	8599875	7862800	37227544	19599.8	60220823	17215.8	35704	22518	34.3	56417.8	274	29446266	6168324	7450	53	459181	298	27369			13291.7	19	0	浙江
杭州	2013	706.61	83435193	108	94566	12408	36409	30734	9452020	8557370	42638732	21749.1	63397531	18399.5	39310	24833	34.68	64958	269	35311732	6507102	8249	60	471820	301	29686			14679	19	0	浙江
杭州	2014	715.76	92061600	108.2	129448	12853	24069.7	29334.8	10273169	9611771	49527010	23950.1	66945512	20356.2	44632	32165		70823.4	281	38387300	6799775	8656	78	474700	307	31977			14035	19	0	浙江
杭州	2015	723.55	101000000	110.2	139653	12415.7	23900	29400	12338800	12054800	55563183	29003.1	75070901	22395.3	48316	33818		77816	288	46972280	6656636	8555		475558	333	34832			14748	19	0	浙江
杭州	2016	736	113000000	109.5	124286	12421	20500	30200	14023826	14043065	58424194	32514.6	83131325	25464.8	52185	35686		87153	287	51762000	6799241	8770		427978	365	38172			16211	19	0	浙江
杭州	2017	753.88	126000000	108	135113		22300	34800	15674169	15409156	58566453	35321.9	85029600	28573.6	56276	38179		96670	287	57174278	6901288	9672		425769		41833			21225	19	0	浙江
杭州	2018	774.1	135000000	106.7	140180		20000	35000	18250616	17170834		38810.1	99812364	35877.6	61172	41615		106709	287	57153259	7352600	10840		431965		44896			24360.2	19	0	浙江
武汉	1999	740.2	10856800	111	14751	750.62	9793	15442	604658		4312456		5748055					8823.93												20	0
武汉	2000	749	12068400	112	15082	908	11438	16228	697711		4619265		6594360					9704.82												20	0
武汉	2001	758	13354000	112	16515	1020.84	11703	16244	861586		4855027		8019988					11324.4												20	0
武汉	2002	768	14678000	111.8	17971	1138.98	11939	15943	858287		5493295	2539.03	10799569		7820	6836		12949.1											1916	20	0
武汉	2003	781	16221800	112.1	19569	1334.49	11882	16610	804368		6228215	3032.07	12855341	2525.13	8525	7253		13737.9											2023	20	0	湖北
武汉	2004	786	18822400	114.5	23148	1678.34	12886	17045	1040218		7966538	3513.79	14534551	2854.95	9564	7797		16006.2		9962211	429848								2462.73	20	0	湖北
武汉	2005	801	22382300	114.7	26279	2286.69	15414	19612	1388169		10551808	4084.95	16731705	3170.88	10850	8234	20.66	18545.5		11286436	618786								2986.2	20	0	湖北
武汉	2006	818.84	25907569	114.8	29899	2818.59	16193.7	20817.8	1786021	2578104	13252827	4684.32	18877333	3673.68	12360	9182	21.73	20632.8	302	12933277	801214	5986	61	747227	226	21145			3535.26	20	0	湖北
武汉	2007	828.21	31419048	115.6	35500	3525.63	17338.4	22551.9	2216755	3072347	17327895	5471.38	19490667	4414.84	14357.6	10600	27.54	25135.5	304	15183027	996179	6600	60	778368	229	21541			4515.76	20	0	湖北
武汉	2008	833.24	39600819	115.1	44296	4338.28	18882.1	29143.8	2773176	3778847	22520524	6680.15	24280200	5366.09	16712.4	11433	29.28	28431.3	304	18500452	1397710	6752	60	809716	232	22728			4681	20	0	湖北
武汉	2009	836	46208600	113.7	51144	5023.18	21735.8	34409.1	3160716	5036430	30011045	8761.62	30101111	7535.32	18385	12710	30.88	33320	342	21640873	1147256	7241	64	846315	227	23997			5199	20	0	湖北
武汉	2010	837	55659300	114.7	58961	6424.59	22896	40288	3901866	5835453	37531682	10930.8	35905589	9093.71	20806	14490	31.85	39302.2	325	25704037	1805507	7001	64	881433	232	25069			5550	20	0	湖北
武汉	2011	827.23	67622000	112.5	68315	7390.66	25743.2	41804	6732600	7650426	42551621	11519.6	40362313	10157.5	23738	17141	32.25	45643.6	264	30317885	2278958	7465	64	920373	233	25376			6675.99	20	0	湖北
武汉	2012	821.71	80038200	111.4	79482	9018.88	27492.4	43892	8285846	8855477	50312488	13131.6	46229630	11575.8	27061	18813	33.5	48941.7	267	34324345	2035354	7375	61	946991	238	26420			6895.35	20	0	湖北
武汉	2013	822.05	90512700	110	89000	10394.1	29620	44529	9785185	11228838	59745272	14915.7	51174300	12803.9	29821	20157	34.75	53684	268	39166000	2175181	7594	115	966438	242	27767			7238	20	0	湖北
武汉	2014	827.31	101000000	109.7	97962	11764.6	28145.5	48530.2	11010207	11751039	69625338	16268.7	53521348	14463.4	33270	22002		60624.5	261	43693155	2642887	7767	123	962106	266	29523			7399	20	0	湖北
武汉	2015	829.27	109000000	108.8	104132	12374.9	27628.7	48185.2	12456338	13380508	76808855	19393.2	60590300	17135.8	36436	23943		65720	259	51022366	2807165	8301		956789	372	32888			8404	20	0	湖北
武汉	2016	833.85	119000000	107.8	111469	13159.1	28639.4	49981.8	13220962	15246791	70397912	21792.8	64648837	19386.3	39737	26535		71963	260	56105883	2378093	8970		948768	386	34730			9819	20	0	湖北
武汉	2017	853.65	134000000	108	123831	14433.3	29950.3	57271.2	14029265	17282839	78172074	23967.7	68797137	22558	43405	28546		79684	262	61962978	2859709	9049		947651		36266			11453	20	0	湖北
武汉	2018	883.73	149000000	108	135136		28638.9	62517.9	15286984	19293075			77285037		47359	31201		88327	259	68439017		9710		969323		42271			12678.5	20	0	湖北
沈阳	1999	677.08	9716730	109.96	14374	582.67	7236	15060	546434		1897019		8429344					8736.28												21	0
沈阳	2000	685	10669908	110.3	15666	714.28	6865	15220	611225		2622376		9580898					9445.98												21	0
沈阳	2001	689	11740239	110.1	17084	757.19	6742	15156	808178		2835581		10581102					11233.7												21	0
沈阳	2002	689	13260183	113.1	19242	828.33	6965	14428	889867		3774108		12137765		7050	6076		13036.8											2601	21	0
沈阳	2003	689	15018961	114.2	21798	1064.36	6612	14636	810889		5568516	2691.74	14229575	2172.18	7961	6693		14917.1											2753	21	0	辽宁
沈阳	2004	694	17729334	115.5	25640	1493.4	8014	15037	1095358		9377929	3206.43	16717875	2371.45	8924	7218		17345.9		8088040	515157								2851.72	21	0	辽宁
沈阳	2005	699	20841300	116	29935	2195.25	8629	15852	1381415		13632196	3696.62	18471414	2355.65	10098.1	7862.83	16.35	19809.6		9150855	454080								3026.64	21	0	辽宁
沈阳	2006	703.56	25196300	116.7	35940	3290.9	9598.11	17552.3	1756336	2687649	17903457	4100.89	19219758	2614.37	11651.4	8670.32	17.67	23391.4	252	10487409	528931	5587	12	310645	332	18396			3184	21	0	辽宁
沈阳	2007	709.77	31596900	120.5	45582	4786.02	10060.2	19092.3	2308085	3396754	23618726	4549.71	19678306	2893.79	14606.5	11255.8	18.53	27372.5	251	12318506	606943	5096	58	317450	314	19702			3535.75	21	0	辽宁
沈阳	2008	713.51	37808700	116.3	54248	6424.31	11040.1	20731.7	2910381	4067372	30086534	5306.92	24717753	3526.16	17013.1	14667.9		33545.8	207	15055377	712863	5192	59	327059	305	19643			3856	21	0	辽宁
沈阳	2009	717	42685100	114.1	54654	7637.1	27667.8	15164.4	3202070	4758822	35199470	6657.45	29485416	5084.86	18474.6	16110.8	30.2	38576.9	208	17785858	657028	5081	36	341863	301	20303			4196	21	0	辽宁
沈阳	2010	720	50175400	114.1	62357	9612.53	30658	17348	4653540	5166242	41391498	8091.99	33382310	5970.16	20541.2	16961.4	30.16	41899.7	209	20658671	785604	5013	46	348583	299	20859			5109	21	0	辽宁
沈阳	2011	722.69	59157142	112.3	72648	10880.6	31625.1	19405.3	6201243	6392904	45770940	8895.67	37294713	6888.97	23326.2	18146.9	28.05	45756.5	209	24268655	1062025	5139	45	374171	298	22002			5612.96	21	0	辽宁
沈阳	2012	724.79	66025865	109.96	80480	12702.3	32868.5	21719	7150377	7660854	56433999	10275.3	43188378	7852.71	26430.8	20002.9	26.3	49898.1	211	28022020	1274827	5232	46	369285	304	22699			5989.45	21	0	辽宁
沈阳	2013	727.11	71585745	108.76	86850	13735.2	24483	21491	8009997	8812817	63839125	11437.2	47654786	8867.05	29073.9	24633.7		52389	209	31860936	1432870	5510	45	383543	314	23392			6074	21	0	辽宁
沈阳	2014	730.84	70987051	106	85816	13759.2	25396.9	23488.3	7855020	9143712	65640596	12309.5	51476332	10027	34232.9	22519.8		56589.6	226	35701083	1580029	5573	49	399694	340	23815			5865	21	0	辽宁
沈阳	2015	730.41	72723051	103.4	87734	9239.34	20642.7	21362.1	6062411	8085751	53260443	13867.9	57692954	11343.8	36642.9	26531.7		61827	229	38832398	1408080	5381		404032	327	24797			6416	21	0	辽宁
沈阳	2016	734.4	54600058	94.2	65851	5337.2	20636	22068.6	6209494	8253935	16316212	14242.8	61455466	12569.6	38995.3	32548.9		67444	229	39858992	1133141	5444		403589	383	26504			6838	21	0	辽宁
沈阳	2017	736.95	58649653	103.5	70722		20320.4	22889.2	6562406	8550151	14840331	15559.2	64952539	12952.5	41358.8	29958		74181	230	39898331	1284581	5902		397776	391	28193			7944	21	0	辽宁
沈阳	2018	745.99	62923981	105.4	75766		20141.1	23491.4	7206425	9654417			72881388		44054	32235		82067	230	40512312	1495015	5912		391152	391	30126			8680.11	21	0	辽宁
济南	1999	557.63	8813156	113.1	15863	628.59	4875	9689	359201		1918690		3116581					9652.36												22	0
济南	2000	563	9441315	112.1	16855	680.04	6286	12193	490485		1861968		4630411					10455.3												22	0
济南	2001	569	10579155	112.1	18697	786.7	6300	13057	596000		2578558		5346413					12036.1												22	0
济南	2002	575	11901167	113.2	20807	1009.04	13482	14019	662511		4046916		6438616	2087.99	10094	7818		14369.7											2068	22	0
济南	2003	583	13521540	114.5	23362	1318.54	5810	14354	761054		4293567	2449.48	7583525	2475.11	8400	6069		16104.6											2307	22	0	山东
济南	2004	590	16002700	115.6	27293	1781.78	6891	15030	890364		5476167	3137.29	8705457	2829.95	12005	8581		17980.9		6209879	304678								2830.77	22	0	山东
济南	2005	597	18766071	115.6	31606	2237.51	7428	15728	1061547		8569998	3644.55	10506503	3259.86	13578	9227	20	20923.2		8078776	376213								2992.83	22	0	山东
济南	2006	603.35	21850856	115.7	36394	2591.65	7990.8	16199.1	1284388	1469763	10167663	4024.62	11825655	3788.42	15340.2	10713.1	20.1	22305.5	227	9393438	438930	3892	14	549317	240	15330			3318.9	22	0	山东
济南	2007	604.85	25628097	115.8	39261	3189.09	15388.4	17329.1	1570192	1799788	11517028	4062.43	12666590	3678.27	18005.1	12389.7	20.2	26653.9	232	11031406	621804	4004	12	570794	243	15800			3719.62	22	0	山东
济南	2008	603.99	30067703	112.98	45724	3862.64	15901	22001.3	1860155	2213190	14153292	5036.81	15885280	4116.68	20802.2	13904.6	21.5	31599.8	222	13566824	802699	4333	11	607792	286	15535			4155	22	0	山东
济南	2009	603	33409129	112.18	50376	3950.77	14650.8	20998.6	2101923	2599178	16553668	6363.3	19115340	5700.86	22721.7	14764.3	29.4	35661.3	209	15956509	565704	4371	9	632572	281	16467			4790	22	0	山东
济南	2010	604	39105271	112.65	57966	4485.61	16478	23146	2661314	3368037	19874361	7510.44	21876758	6319.09	25321.1	15973.3	29.7	37853.9	211	18024610	741072	4239	12	642541	277	17587			6100	22	0	山东
济南	2011	606.64	44062900	110.6	64309.5	4028.49	15256.5	25595.4	3254165	3968831	19343389	8275.8	24274843	6893.7	28892	18045.6	30.3	44004.4	211	21142868	1040205	4173	15	639615	262	18328			6663.89	22	0	山东
济南	2012	609.21	48036696	109.5	69443.8	4248.29	17488.4	26208	3808218	4656731	21861000	9798.5	28887390	7406.22	32570	20032	30.1	48829	203	24202475	914723	4710	22	659872	243	19467			6650.56	22	0	山东
济南	2013	613.25	52301948	109.6	74993	4777.47	12739	17763	4820722	5193190	26383337	10808.1	32677800	7812.51	35647.6	21666.9		55840	215	27433506	956606	4652	25	727227	255	22752			7013	22	0	山东
济南	2014	621.61	57705966	108.76	82052	5253.05	4241.06	19557.9	5431278	5714138	30634425	11744.4	35413602	8508.29	38762.8	22980.7		62322.6	216	30876494	1050014	5099	30	700394	265	24783			7158	22	0	山东
济南	2015	625.73	61002320	108.1	85919.4	5339.97	77000		6143172	6581813	34984158	13553	39514181	9674.22	39888.7	26318.7		68997	204	34103088	911424	5284		713965	269	32592			7527	22	0	山东
济南	2016	632.83	65361165	107.76	90999	5486.56	77000		6412167	7412641	39743278	15032.8	42799453	11370.2	43052.2	28536.9		77012	204	37647800	983070	5476		726301	270	34386			8405	22	0	山东
济南	2017	643.62	72019600	108	98967	5770.91	77000		6772100	8340600	43635821	15957.7	44657303	12883.7	46642.4	30728.6		84645	204	41461481	1.13057e+06	7157		544448	289	29035			9712	22	0	山东
济南	2018	655.9	78565600	107.4	106302		77000		7528162	10183179			50080833		50145.9	32977.1		91651	207	44044641	1.31883e+06	6951			293	32131			12161.5	22	0	山东
海口	1999	54.38	1551511	111	11990	71.75	5345	2356	115174		667031		1626800					10428.3												23	0
海口	2000	57	1752333	110.2	12471	85.85	6061	2100	136170		648515		1641936					11544.4												23	0
海口	2001	60	1889780	110.3	12293	100.13	6635	2018	163632		721010		1801381					12962.1												23	0
海口	2002	64	2045836	111.4	12816	125.55	7537	2138	190833		825528		2050230		8004	6496		13932.9											2049	23	0
海口	2003	139	2361214	113.7	14330	202.56	13284	3304	122541		992462	618.56	2843664	514.09	8350	6607		14799.7											1989	23	0	海南
海口	2004	143	2715248	113.5	16069	221.94	14640	3474	148960		1160582	700.03	3382586	674.61	8981	6778		17675.8			150645								2215.06	23	0	海南
海口	2005	147	3088620	111.5	21473	250.72	14914	4909	179149		1371664	789.19	3740519	729.14	9739.5	7366		19924.6			123500								2528.81	23	0	海南
海口	2006	176.68	3620565	112.9	24286	283.89	15835.9	7175.9	211288	322454	1582308	924.87	4069576	849.8	10712.2	8109.08	21.78	21385.1	110	1613497	134254	860	9	61492	77	10576			2673.28	23	0	海南
海口	2007	152.94	4061979	112.3	26741	324.33	17440.6	6608.5	448495	432058	1818297	1087.91	4309529	925.25	12289	10203	28.55	25722.5	110	1893831	193392	865	6	91155	76	4372			3402.64	23	0	海南
海口	2008	155.82	4510090	110.1	29601	305.41	20764.5	7612	310313	467882	2190646	1359.24	5284629	1092.25	14149.5	11138	21.96	27327.6	110	2347452	361353	967	7	91973	73	4480			4435	23	0	海南
海口	2009	158	4953312	111.1	31541	309.22	23535.1	8139	384416	666116	2770332	1750.07	6102900	1558.87	15237	11673.6		30639	110	2771961	381000	1031	7	94153	73	4994			5293	23	0	海南
海口	2010	160	6171948	118.2	38731	417.97	31503	8003	503661	789877	3526000	2238.95	7720300	1933.26	16720	12401	28.93	34192	118	3269417	394539	1120	10	103855	73	5500			8069	23	0	海南
海口	2011	162.39	7339132	112.2	35338	488.56	34889.8	9306.5	609319	994265	3950408	2354.12	8521037	2461.19	19730	13655.7	29.94	38059.8	65	3871804	393626	1408	10	128589	65	5732			6641.27	23	0	海南
海口	2012	161.59	8187550	109.3	38634	516.02	40116.2	10413	731687	1138450	5103833	2582.97	9521479	2425.78	22992	15760	29.8	40485.5	63	4362637	421480	1624	9	115496	68	5912			6512.03	23	0	海南
海口	2013	163.23	9046355	109.9	42317	499.55	45538	12168	867324	1319978	6493348	2893.8	10620955	2547.8	24461	16855.6	29.95	45058	58	4900518	513951	1624	9	146231	65	6454			7342	23	0	海南
海口	2014	165.31	10917021	109.2	49943	492.94	6897.8	12319	1001174	1509200	8215298	3213.55	11898500	3649.27	26530			50652.5	58	5.5847e+06	340090	1515	9	180565	105	6883			7473	23	0	海南
海口	2015	164.8	11612793	107.5	52501	501.43	7079	11308	1115041	1709331	10120455	3962.82	12620625	3656.03	28535			57455	58	5955307	434130	1702		150559	133	8298			7636	23	0	海南
海口	2016	167.03	12576653	107.7	56314	499.13	9000	10500	1155064	2003000	12717285	4851.25	14454862	4178.05	30775			62030	58	6538916	391843	1597		132514	139	10517			8868	23	0	海南
海口	2017	171.05	13905779	107.5	61583		9600	10036	1253645	1983183	14155026	5318.03	15555630	4538.22	33320			68037	58	7261240	310928	2140		127323		12417			11694	23	0	海南
海口	2018	177.61	15105130	107.6	66042		10114	11938	1698793	2382473		4899.31	17276200	5700.68	36137			77632	58	7575588		2305		151485		9030			12644.5	23	0	海南
深圳	1999	119.85	18040200	114.7	29747	2300.64	8754	4274	1847908		5446834		9519900					20773		4674483										24	1
深圳	2000	125	21874515	115.7	32800.3	2950.28	9346	4712	2250212		5945958	3918.58	10826400	2906.83				22971.4		5381652										24	1
深圳	2001	132	24824900	114.3	34822	3614.19	9869	5167	2656532		6466933		13733900					25975.7		6092629										24	1
深圳	2002	139	29695200	115.8	40369	4318.08	11147	5803	2659287		7998400	5917.92	17564900	4306.48	24941	18926		28328		6894003									5267	24	1
深圳	2003	151	35857200	119.2	47029	6351.44	10989	6793	2908370		8753965	7073.86	21994500	5419.25	25936	19960		31046.7		8017726									5793	24	1	广东
深圳	2004	165	42821400	117.3	54236	8020.59	12278	7954	3277129		10925500	8144.03	26253900	6602.37	27896	19570		32006.1		9154500	7784302								6385.04	24	1	广东
深圳	2005	182	49509078	115.07	60801.4	9867.55	12884	9796	4123800		11810542	9486.76	32293800	7596.72	28665.3	21188.8	19	32476		14376700	18279100								6996.28	24	1	广东
深圳	2006	196.83	58135624	116.57	69449.7	11928.6	13957.1	11311.3	5008827	5714231	12736693	10616	37447000	8353.84	32567.1	16628.2	19.72	35107.9	626	16712934	23741100	19496	47	51220	99	15997			8848.04	24	1	广东
深圳	2007	212.38	68015706	114.84	79644.6	13958	15029.7	13753.6	6580554	7279563	13450037	12829.7	37925900	10239.4	33592.8	24365.2	18.35	38797.4	651	19150276	28753345	10738	61	58910	101	18785			13369.6	24	1	广东
深圳	2008	228.07	77867920	112.11	83430.7	15860.1	15876.4	14894	8003603	8898555	14676043	14260.9	49059300	11188.4	26729.3	19779.1	25.99	43731.5	658	22518155	29995499	11066	45	64675	100	20173			12823	24	1	广东
深圳	2009	241.45	82013176	110.65	84146.7	15416.2	146281	22367.4	8808168	10008394	17091514	18357.5	57237600	14783.4	29244.5	21526.1	26.62	46715.3	736	25679436	27015508	25339	44	66952	101	21388			14389	24	1	广东
深圳	2010	251.03	95815101	112.17	94296.5	18526.8	156407	26174	11068166	12652699	19447008	20210.8	67170500	13708.2	32380.9	22806.5	27.03	50455	756	30007600	34674930	26796	16	67324	107	22012			18954	24	1	广东
深圳	2011	267.9	115000000	110.05	110421	20430.8	168445	28900.9	13395728	15905599	21363882	22782.4	74276400	15715	36505	24080	27.9	55142.2	808	35208700	41409970	29608	21	70004	110	22657			21037.1	24	1	广东
深圳	2012	287.62	130000000	109.96	123247	21363.7	185011	30359	14820803	15657078	23144319	25910.2	83890600	17305.5	40742	26728	27.9	59009.6	798	40087800	46678549	29846	88	75570	117	24042			18995.9	24	1	广东
深圳	2013	310.47	145000000	110.5	136947	23095.2	201722	29617	17312618	16908280	25010091	29831	92893700	19803.6	44653.1	28812.4		77721	797	45004600	53735903	30590		82401	119	25358			23427	24	1	广东
深圳	2014	332.21	160000000	108.81	149495	24777.6	15112.9	29383.6	20824400	21661400	27174226	32497.8	99740100	22671.1	40948	28852.8		73492.4	687	48439983	48776501	31349	0	87674	124	26858			24040	24	1	广东
深圳	2015	354.99	175000000	108.86	157985	24777.6	16650.8	32474.7	27268543	35216708	32983076	51806.2	94294200	27130	44633.3	32359.2		81034	678	50178375	44245863	31716		90112	125	29007			33661	24	1	广东
深圳	2016	384.52	195000000	109.01	167411	27292.3	17008.8	31164.5	31364923	42110429	40781638	57793.3	104000000	34034.3	48694.9	36480.6		89757	745	55127556	39843892	33325		91883	136	30559			45498	24	1	广东
深圳	2017	434.72	225000000	108.8	183127	32119.2	18142.2	32269.3	33321303	45938003	51473152	62760.4	108000000	39940.6	52938	38320.1		100173	541	60161866	41414596	35809		80613		33299			48622	24	1	广东
深圳	2018	454.7	242000000	107.6	189568		19872.5	32763.6	35384054	42825379		66890.5	134000000	47024.6	57543.6	40535		111709	541	61688671		38728		103800		36321			55441	24	1	广东
石家庄	1999	875.4	9083700	110.69	10425	688.58	2586	1280	180566		1319158		3259295					9095.82												25	0
石家庄	2000	890	10031100	110.5	11365	781.43	9410	11384	377137		2303645		7514860					8990.47												25	0
石家庄	2001	896	10854300	109.1	12156.6	860.87	12718	12415	443554		2581724		8219285					9936.16												25	0
石家庄	2002	904	11536100	109.8	13187	972.45	13630	11583	444947		4122686		9251029		7240	5821		11144.9											1555	25	0
石家庄	2003	911	13185500	113.2	15188	1198.15	11843	10008	493429		4155500	1932.31	10444919	1377.46	7740	6094		12269.3											1570	25	0	河北
石家庄	2004	918	15416900	114.1	17871	1583.05	14698	11751	561644		5854071	2208.9	11894588	1474.82	8628	6532		13624.3		5331000	366353								1533.78	25	0	河北
石家庄	2005	927	16708030	113.7	18670	2015.58	13908	11942	658796		9290289	2574.15	13551916	1561.01	10040	7261	21.54	15256.9		6062000	442506								1705.23	25	0	河北
石家庄	2006	939.5	19025186	113.4	20963	2560.66	14148.1	12141.9	773736	1282462	10994463	1968.42	15532427	1731.52	11495	8287	21.67	16911.1	239	6988128	418339	2370	21	292617	359	13972			2005.13	25	0	河北
石家庄	2007	955.05	22688440	113.2	24243	3293.73	14886.8	12614.8	958720	1631692	13901235	3331.32	16947183	1839.37	13204.9	9188.86	20.89	19991.8	241	8210983	512981	2024	18	316796	394	18773			2378.11	25	0	河北
石家庄	2008	966.48	27235531	111	28923	4103.79	10050.4	12512.5	1100366	1937869	17310339	4111.56	21801686	2079.93	15061.5	9953	26.3	22745.8	253	10051958	698964	2658	18	321660	383	19222			2630	25	0	河北
石家庄	2009	977	30012797	111.1	30428	4463.54	10027	15150.9	1259614	2409171	24363602	5163.06	25674597	2886.57	16607	10078	26.3	27369.8	226	11905536	550846	4139	23	366531	397	20119			3688	25	0	河北
石家庄	2010	989	34010186	112.24	33915	5655.34	12401	19689	1636303	3051647	29579966	6115.8	29203989	3272.1	18289.9	10568.5	29.4	31458.8	227	14098923	1097411	4460	33	372921	396	21669			3807	25	0	河北
石家庄	2011	997.29	40826800	112.01	39919	7260.56	13938.1	24273.3	2212284	4035381	30269778	6715.34	32435792	3659.79	20534	12519	29.3	35131.8	228	16629864	1416852	4748	27	388241	395	21961			4352.15	25	0	河北
石家庄	2012	1005.33	45002098	110.38	43552	7643.15	15378.2	28755	2722764	4640932	37286458	7640.75	37354986	3995.07	23038	13378	29.9	38426	187	19157615	1294931	4197	22	395542	395	23122			4713.54	25	0	河北
石家庄	2013	1003.15	48636583	109.38	46574	7624.69	13573	35893	3151233	5229442	41862462	8607.78	41575970	4512.02	23994	15198.5		43712	205	19723521	1399873	4552	20		394	27059			4943	25	0	河北
石家庄	2014	1024.93	51702653	107.9	48306	9022.41	6932.17	24538.5	3434745	5664878	48839608	9124.61	43876724	5098.92	25996.3	16506.5		48272.1	259	24234663	1440000	4764	20	393559	386	25523			5562	25	0	河北
石家庄	2015	1028.84	54405988	107.5	51043	9410.47	58686		3750529	6823857	56898536	9800.15	48689313	5124.1	28168.3	18165		54441	294	26930343	1216029	4403		419787	393	29579			7798	25	0	河北
石家庄	2016	1038	59277293	106.8	54526		5000	41000	4107238	7461188	56784633	11077.9	53482000	5175.89	30459.3	19182		61189	292	29752321	1216029	4882		441812	425	31781			7354	25	0	河北
石家庄	2017	973.29	64608848	107.3	59645		4000	46000	4608886	8067284	63101434	11703	56416176	8924.98	32929	20339		67880	298	29833374	1272927	5730		460695		34487			9738	25	0	河北
石家庄	2018	981.6	60826180	107.5	55723		3000	53000	5196778	9916127		13225.2	64732492	10095.1	35563	21620		75114	182	32743989		5730		622000		37438			10398.9	25	0	河北
福州	1999	583.13	8273850	109.4	14308	655.57	2669	4342	283728		1379045		3127572					10228.2		3152256										26	0
福州	2000	589	8763866	110	14841	1123.85	9132	7320	492577		1087540		4844713					11170.7		3517653										26	0
福州	2001	594	9432352	108.9	15835	1162.64	10172	7280	685595		2077632		5590916					12777.2		3862850										26	0
福州	2002	598	10116906	110.2	16901	1342.91	10076	7445	602249		3013562		7106162		9150	6635		14070.5		4306946									1964	26	0
福州	2003	605	11621308	113.6	17695	1627.09	9680	8250	674522		3755708	1696.44	8762245	1367.21	10128	7347		15116.4		4909778									2183	26	0	福建
福州	2004	609	13352090	112.7	20292	1992.1	9746	9037	752142		4738028	2018.9	9962729	1555.98	11440	8042		16621.4		5803800	1397840								2463.48	26	0	福建
福州	2005	615	14763142	109.6	22301	2209.99	10490	10179	974502		6032595	2375.75	11550362	1772.78	12661	8382	19.18	18148.5		6630451	1458301								2981.13	26	0	福建
福州	2006	622.73	16640515	112.3	24874	2545.96	11841.6	11554.2	1156184	1100590	7323412	2896.25	13113823	2179.59	14206	9595	19.65	20665.1	254	7755301	1664835	1862	130	216288	229	11484			3976.27	26	0	福建
福州	2007	630.3	19745818	115.1	29515	3080.63	12445.9	12572.7	1465641	1430924	10014521	3290.11	13753667	2640.45	16765	11891.7	19.58	23950.5	255	9409928	1864051	2270	117	233133	225	11601			4899.65	26	0	福建
福州	2008	635.95	22841602	113	33615	3584.58	11483	14896	1688559	1781952	12489030	3858.76	17098954	3078.22	19009	13540.7	22.1	27521.1	244	11343732	2034666	2271	56	250281	207	12619			5244	26	0	福建
福州	2009	638	26040448	113	38015	3965.65	18018.9	15426.4	1952612	2050925	16467177	4777.99	20482724	4089.57	20289	14105	30.39	30704.4	243	13386447	1786004	2654	25	265682	216	13413			6441	26	0	福建
福州	2010	646	31234091	114.2	44667	4869.05	18916	14911	2478206	2624208	23174379	5961.07	23290905	5005.53	22723	15778		34804.5	239	16242808	2459967	3566	26	281680	218	14211			7877	26	0	福建
福州	2011	649.41	37363796	113	52152	5873.36	19858	16032.8	3200356	3633008	27202827	6771.44	25507706	5895.81	26050	17847	33.2	42240.1	227	19478102	3472476	3120	21	292678	222	15446			9553.18	26	0	福建
福州	2012	655.27	42109279	112.1	58304	6353.25	19280.1	17213	3820151	4107344	32664861	7707.28	29394605	6711.77	29399	20040	32.1	48087.6	231	23198231	3105984	3483	26	305386	226	16140			10644.5	26	0	福建
福州	2013	665.49	46850151	111.5	64045	7253.98	19524	19540	4539687	5338424	38342181	8950.14	32966518	8160	32265	21695		53420	232	26817155	3142949	4310	31	318343	230	16880			10155	26	0	福建
福州	2014	674.94	51691647	110.1	69995	8009.76	13785.4	23093.1	5108707	5748081	43886168	9731.03	34837219	9766.85	32450.9	23330.3		58838.1	237	30629431	3466317	3686	36	320844	230	17847			10105	26	0	福建
福州	2015	678.36	56180844	109.6	75259	8195.22			5604635	7259345	48536112	10875.6	36852348	10638.4	34982	24825		62478	238	34887426	3334236	4242		320965	232	18307			11333	26	0	福建
福州	2016	687.06	61976395	108.5	82251	8810.37			5989113	8299274	51843601	12076.5	40875352	12124.7	37833	26392		67630	238	37631418	3197854	4386		317477	230	18841			11058	26	0	福建
福州	2017	693.35	71034000	108.7	93290	8931.28			6341633	9388572	58233857	13136.7	43852958	13320.4	40973	27427		75133	238	41938675	3444558	4788		313857		20417			10547	26	0	福建
福州	2018	702.66	78568123	108.6	102037		8737	17836	6803797	9247552		13827.4	50532878	14917.4	44457	29849		83175	238	46664607		4384		319943		22413			14381.3	26	0	福建
西宁	1999	133.95	833724	110.12		71.13	1362	1016	43767		396484		811067					8071.12												27	0
西宁	2000	198	920131	126.3		82.78	2362	1813	63393		538189		1025512					9015.85												27	0
西宁	2001	200	1044875	112.5	5257.23	84.64	2400	1837	77855		692708		1234369					12238.5												27	0
西宁	2002	202	1213458	112.9	6027	92.92	2740	1889	83952		776620		1487429		6742	5130		13890.5											1302	27	0
西宁	2003	205	1448283	113.7	7110	114.9	2788	2037	84397		761128	391.04	1749293	437.35	7124	5507		14350.7											1499	27	0	青海
西宁	2004	207	1747354	114.8	8484	180.67	3178	2367	100273		936387	434.02	2012596	501.58	7626	5876		16143.3		716190									1535.68	27	0	青海
西宁	2005	210	2062700	114.2	11398	227.74	3349	2494	117860		1156289	531.9	2346265	521.8	8397	6408	19.5	17764.4		1043732	36877								1727.02	27	0	青海
西宁	2006	212.73	2816093	114.5	13326	319.24	3475.5	2669.45	141598	343058	1410423	645.48	2727921	590.85	9334.63	6722.54	19.7	21028.7	121	1195074	58482	1753	5	35987	105	3387			1940.32	27	0	青海
西宁	2007	215.36	3430900	115.3	15999	416.94	3303	2441.49	184123	450463	1789138	791.52	2970909	721.41	10636.3	7635.5	22.5	23333.3	81	1389870	56742	1710	5	37669	108	3410			2313.05	27	0	青海
西宁	2008	217.79	4221885	114.7	19494	546.69	3483.82	2641.62	234468	672512	2213061	998.82	3956199	857.34	11929.1	8278.32		26461.7	75	1699948	62854	1732	5	42177	454	4209			2817	27	0	青海
西宁	2009	194	5010743	113.3	22865	545.62	4621.2	2575.6	281495	851191	3120429	1300.63	4802171	1174.38	12911.3	8716.59	23.66	28124.4	80	2015968	44391	1712	2	43782	105	4023			2811	27	0	青海
西宁	2010	221	6282800	118.2	28428	751.22	4868	2978	345219	1089186	4030156	1623.21	5761104	1542.08	15132.9	10298.4	25.5	32219.7	80	2317649	66687	1932	2	60384	105	5399			3196	27	0	青海
西宁	2011	222.8	7707043	115	34743	948.84	5049.88	3082.77	452473	1500435	5280052	1873.41	6800622	1853.3	17020.6	11534.1	25.8	38443.1	184	2712873	81563	1735	2	58661	107	15727			3438.6	27	0	青海
西宁	2012	198.46	8510857	115	38034	1031.17	5233.43	3278	547670	1853230	7004806	2364.86	8231474	2257.5	18945.9	13242.8	25.8	44085.6	196	3174604	93417	1867	8	61858	108	16263			4304.29	27	0	青海
西宁	2013	226.76	9785314	114.1	43346	1204.51	5402	3273	671138	2075698	9052938	2822.47	9725048	2727.69	20890.6	14874.1		47343.4	222	3650695	124115	1885	9	63918	109	7003			4380	27	0	青海
西宁	2014	202.64	10657800	113.46	46762	1332.27	2232	6219	838821	2481367	11520755	3104.76	10930883	3328.22	22875	18191.4		54914.1	105	4140886	159674	1915	12	67257	114	7243			4807	27	0	青海
西宁	2015	201.17	11316200	110.9	49178	1391.89	2592	6923	947861	2800252	12680173	3548.43	11603297	4095.93	25201.6	20030.3		58099	105	4.61938e+06	184199	2726		69894	123	7812			4602	27	0	青海
西宁	2016	203.28	12481677	109.8	53800		3165	6953	752163	2878050	13760883	3756.01	12671813	4633.43	27505.3	21907.7		61069	106	5130676	128144	2449		71464	127	7880			5007	27	0	青海
西宁	2017	205.58	12849081	109.5	54800		3563.86	7267.54	791623	2883747	16000311	3883.79	13391882	5109.15	30006.5	20543.5		73540	106	5607851	48554	1703		74222		8522			5890	27	0	青海
西宁	2018	207.38	12864137	109	54400		3793.84	7548.57	929435	2974766		3786.52	14367707	5416.9	32460.3	22324.6		84071	106	5643800	47398	1803		64434		8322			6733.36	27	0	青海
西安	1999	674.5	5772900	112.2	8599	376.72	7515	8999	375582		1605088		5109183					8010.72												28	0
西安	2000	688	6461300	113	9484	433.43	10756	10191	469638		1511662	1334.38	6758327	972.52				9160.16												28	0
西安	2001	695	7348600	113.1	10628	505.02	9079	7728	559695		2569496		8008631					10747.7												28	0
西安	2002	703	8266800	113.3	11831	546.24	12527	9484	600694		3072442		9880414		7184	6419.21		12095.7											1933	28	0
西安	2003	717	9466600	113.5	13341	676.93	11413	9392	648037		4457381	2665.87	12105607	1954.18	7748	6805.3		13472.8											1922	28	0	陕西
西安	2004	725	11023900	113.5	15294	892.6	10272	10999	753138		6057700	3061.66	14328641	2052.33	8544	7427.82		15493.3		5033517	309260								2393.75	28	0	陕西
西安	2005	742	13139300	114	16406	952.18	11323	11511	730543		8351046	3599.7	17167574	2158.1	9628	7899.81	16.38	17743.1		6664800	390151								2686.2	28	0	陕西
西安	2006	753.11	15389400	114	18890	1194.6	11245	11832	858854	1192193	10666200	4066.16	19505281	2344.77	10905	8986.87	17.57	20475.7	348	7.76196e+06	415405	5491	39	514015	480	14929			3072.83	28	0	陕西
西安	2007	764.25	18566300	115.6	22463	1623.85	12466	15124	1129189	1612536	14353348	4582.71	19975600	2683.77	12662	10098	23.63	25013.8	334	9215800	536074	5841	39	624405	459	12895			3215.45	28	0	陕西
西安	2008	772.3	23181400	116.3	27794	2030.76	12146.5	13312.3	1456087	2269897	19061948	5711.27	25044100	3235.84	15207.2	12015.8	26.32	29749.4	338	11542969	704029	6123	39	601000	432	18066			3768	28	0	陕西
西安	2009	782	27240800	114.5	32411	2468.27	29385.5	30612.9	1813992	2768502	25001278	7522.08	30842000	4482.63	18963	14250.8	28.4		300	13983700	725478	7039	14	632200	415	14694			3749	28	0	陕西
西安	2010	783	32416900	114.5	38343	3125.36	31118	34332	2418567	3716175	32505641	9044.15	36777700	6591.73	22244	16543.2	28.7	37871.5	305	16780100	1039273	7107	31	734350	412	15047			4341	28	0	陕西
西安	2011	791.83	38625800	113.8	45475	3534.22	34335.3	39239.3	3185486	4945750	33521200	10430.3	41556500	7564.93	25981	19305.8	28.9	41678.8	277	20392400	1257900	7654	28	685232	368	21551			5829.79	28	0	陕西
西安	2012	795.98	43661000	111.8	51166	4023.19	36153.8	44924	3969597	5974937	42434300	12125.5	47870300	8635.22	29982	21434.1	33	46688.4	279	24006700	1301400	7695	31	723961	376	23051			6224.03	28	0	陕西
西安	2013	806.93	48841300	111.1	56988	4497.62	38289	50119	5019751	7298119	50552171	13763.2	53570459	10023.6	33100.2	23848.1	33.4	54388	279	27428926	1798246	8128	49	752682	381	23885			6435	28	0	陕西
西安	2014	815.29	54926400	109.9	63794	4961.12	25719.3	42038.6	5837888	8195366	58245332	15064.1	56874866	11576.3	36100			54097.6	280	30938909	2498297	7769	62	766373	381	24820			6105	28	0	陕西
西安	2015	815.66	58012000	108.2	66938	4924.57	26900	46300	6509853	9172400	50869319	17796.4	65711826	13714	33188			63193	299	34053800	2526000	7781		848958	395	26626			6221	28	0	陕西
西安	2016	824.93	62571800	108.5	71357	4669.32	23700	23900	6410655	9425238	50970036	19074	70358100	15282.7	35630			69611	297	39177900	2754991	7829		831569	392	27864			6385	28	0	陕西
西安	2017	905.68	74698480	107.7	78346		24300	25500	6544997	10450925	74633058	20047.6	74972963	16954.8				77774	297	43295100	3769978	7780		726752	413	30820			8166	28	0	陕西
西安	2018	986.87	83498600	108.2	85114		26100	26200	6847035	11518741		20948.2	83603290	19729.8	38729			87125	297	46587164		8743		712810	462	33776			9984.54	28	0	陕西
贵阳	1999	321.5		109.7		224.79	14335	1706	169688		789778		1622499					7572.04												29	0
贵阳	2000	332	2648113	110.6		249.63	16459	4650	241483		1068008		1976579					8771.13												29	0
贵阳	2001	336	3027470	111.2	9072.7	258.85	17334	4885	279687		1467685		2401281					10716.2												29	0
贵阳	2002	340	3363696	111.3	9948	295.89	18305	5131	330788		1759406		2880437		7306	5801		11068.3											1471	29	0
贵阳	2003	345	3809191	113	10962	356.94	18511	5318	403855		2309086	893.63	3449487	763.61	7985	6324		12077											1735	29	0	贵州
贵阳	2004	348	4691204	113.7	12683	442.65	19274	5740	497019		2528300	1068.04	4023557	910.6	8989	6912		13882.7			120518								1643.08	29	0	贵州
贵阳	2005	351	5256159	114.6	14934	574.06	21066	6277	624873		3435426	1260.43	4977423	1038.18	9928	7693	16.28	15818		2043210	113637								1801.15	29	0	贵州
贵阳	2006	354.52	6028845	114.7	17025	669.65	22061.7	6634.62	615798	882350	4133576	1494.17	5822004	1202.85	11222	8808	16.7	18522.2	181	2349625	111856	1576	5	214449	183	9726			2137.57	29	0	贵州
贵阳	2007	359.82	6964014	115.8	19489	755.92	23000.7	6880.59	759154	1064289	5004734	1667.47	6141526	1384.49	12780.5	10182.8	16.28	22578.7	178	2793890	169232	2376	5	209499	268	10035			2619.41	29	0	贵州
贵阳	2008	363.93	8110521	113.1	20638	870.35	25475.3	7275.7	889890	1422818	6015710	1994.78	7670527	1623.77	13816.8	10507.3		26386.1	173	3435283	225165	2429	5	219307	228	9240			2866	29	0	贵州
贵阳	2009	367	9719382	113.3	24585	896.75	26713.4	9062	1053636	1698423	7827910	2454.43	9219442	2070.34	15040.7	11518.8		27579.1	178	4127229	181076	2531	4	245768	219	10113			3496	29	0	贵州
贵阳	2010	337	11218174	114.3	26057	1058.35	30384	10397	1363034	2043801	10191025	3035.31	10887001	2588.73	16597.3	12939.8		31128.5	181	4847785	227537	2124	4	256808	222	10910			4233	29	0	贵州
贵阳	2011	376.12	13830724	117.1	31712	1466.29	38286.9	13885.9	1870940	2773807	16005898	3603.75	12510372	3012.86	19420.1	14300.1	22.3	38673	175	5843292	654966	2303	5	261314	222	11338			4587.98	29	0	贵州
贵阳	2012	374.53	17003048	115.9	38447	1592.9	46489.2	16635	2411920	3493275	24825583	4394.37	14982022	3479.47	21796	15718	22.7	42662	171	6831866	505104	2299	5	391071	226	11820			4472.69	29	0	贵州
贵阳	2013	379.09	20854234	116	46479	2014.31	60430	21281	2772077	3936020	30303811	5742.09	18271371	4177.93	23376	17994.8		50654	184	7856629	631806	2286	5	325347	243	12719			4488	29	0	贵州
贵阳	2014	382.91	24972700	113.9	55019	2229.15	72527.1	26421.2	3315962	4486298	23360600	6992.2	20105843	6560.51	24961	17492		59330.5	185	8885848	784200	2855	22	359318	249	12935			4904	29	0	贵州
贵阳	2015	391.79	28911581	112.5	63003.1	2581.13	66790.1	32191.7	3741500	5035189	28044458	8772.22	22506008	7875.58	27241	20020		63949	187	10601690	912149	3185		368536	260	14478			4967	29	0	贵州
贵阳	2016	401.35	31577001	111.7	67771		66171.4	38685	3663181	5252621	33807314	9928.3	22297600	9153.2	29501.7	22362.4		70535	187	11953393	392747	3265		404401	258	15834			5392	29	0	贵州
贵阳	2017	408.31	35379637	111.3	74493		73361.5	47789.2	3778473	5824776	38506044	10814.5	26460865	10403.1	32186.3	26062.6		73939	187	13352766	299155	4023		349952		16858			6552	29	0	贵州
贵阳	2018	418.45	37984538	109.9	78449		82534	55446	4113402	6242193		11357.4	22927329	12412.8	35115	28250		82685	187	12994714		2989		378986		17794			8842.96	29	0	贵州
郑州	1999	615.36		106.11		528.76	7607	2754	265687		784663		3465008					8876.08												30	0
郑州	2000	628	7284000	111.1		568.03	11386	7108	460092		1477513		5657835		5934.84	5031		9024.83												30	0
郑州	2001	639	8281974	110.9	13074	640.05	11589	7373	519809		1787947		6927806		6633	5409		10349.6												30	0
郑州	2002	649	9282890	111	14414	719.06	12545	7855	542006		2173923		8495695		7496	5479		12022.7											1914	30	0
郑州	2003	661	10741000	114.8	17063	927.05	10709	7847	658737		3733908	2434.11	10484859	1981.84	8347	5932		13536.4											1955	30	0	河南
郑州	2004	671.15	13352000	115.7	21233	1236.79	12195	8668	1048232		4774067	2725	12111000	2231.3	9364	6463		14959.2		5586942	171671								2004.3	30	0	河南
郑州	2005	679.7	16606006	116	25474	1789.16	12543	8770	1361261		8200000	3116.07	14360781	2428.14	10639.8	7223	20.82	16686.2		7066837	195604								2386.52	30	0	河南
郑州	2006	691.62	20134777	115.97	29366	2364.51	13667	9807.91	1760266	1876587	10319917	3559.94	16207242	2722.86	11822.1	7619	21.13	18862.1	264	8221881	251635	3312	61	444347	268	15433			2690.69	30	0	河南
郑州	2007	707.01	24867470	115.9	34069	2994.14	16018	11481.6	2195183	2406758	13673122	3938.18	16587095	2939.9	13692.2	8756.73	19.87	22156.2	268	9787214	317939	3518	15	495719	307	16005			3328.18	30	0	河南
郑州	2008	719.61	30039925	112.18	40616	4061.47	24375.1	14499.1	2603899	2895018	17727409	4916.39	20672209	3612.29	15732.4	9700.42	26	26477.6	268	12062520	427780	4260	14	570401	271	16389			3598	30	0	河南
郑州	2009	731.47	33085053	111.4	44231	4752.98	26090	16958	3019248	3530483	22890810	6540.27	25111685	4922.19	17116.8	10803.9	26.6	29836.7	258	14347614	359965	4427	14	617394	270	18418			4057	30	0	河南
郑州	2010	744.62	40408926	113	49947	5913.76	30121	20599	3868040	4267968	27569763	7990.85	29110048	5717.55	18897	12789.7		32777.8	259	16780339	515743	4788	14	649410	271	14982			4596	30	0	河南
郑州	2011	758.91	49798455	113.8	56855	7422.63	33759.2	24369.5	5023175	5665806	30025000	8964.87	32521450	6112.78	21612.3	14499.9	29.5	35755.6	267	19871147	1599559	5271	14	665096	265	16003			4692.29	30	0	河南
郑州	2012	1073	55497869	112.2	62054	9412.98	35660.1	26600	6066488	7006980	36697509	10448.3	38454564	6794.13	24246	16610	31	40471.5	267	22898717	3583193	5548	14	698190	279	17576			5643.07	30	0	河南
郑州	2013	919.1	62018500	110	68070	10934.7	38643	29307	7236091	8161571	44002102	12450.5	44753233	9342.31	26615	18672		45066	238	25864155	4274948	5745	14	747637	317	20471			6587	30	0	河南
郑州	2014	937.8	67769890	109.43	72991.7	12374.7	18412.6	22736.9	8338761	9185111	52596482	13955.6	48392619	10868.3	29095	20122.2		49756	238	29136117	4643090	6297	14	783240	313	28912			6579	30	0	河南
郑州	2015	810.49	73115210	109.99	77178.7	13653.3			9428968	11060158	62880031	16696.5	56954874	12659.5	31099	21692		52987	247	32947106	5702634	6221		824152	312	24449			7223	30	0	河南
郑州	2016	827.06	80253064	108.47	84113.5		16361	22038	10111833	13215255	69986438	19000.7	62976278	15422.4	33214	23210.4		61149	247	36658275	5502878	6230		889329	317	27251			8093	30	0	河南
郑州	2017	842.25	91302000	108.2	93143		14752.3	25130	10566713	15149533	75734425	20349.6	65382301	17992.4	36050.5	24973.4		70486	245	40572205	5963545	6180		935332	322	38049			8323	30	0	河南
郑州	2018	863.9	101000000	108.1	101349		14829.6	27630.8	11520568	17633376		21767.2	71573151	21202.2	39042	26256		80963	245	42680900		6373		993479	349	42051			8155.94	30	0	河南
重庆	1999		1663.2	107.8	5804															596.3							924.14	716.36	1080	31	0
重庆	2000		1791	108.5	5616															643.4							997.92	772.24	1077	31	0
重庆	2001		1976.86	109	6219															699.3							1081.24	833.9	1133	31	0
重庆	2002		2232.86	110.2	7052										7238.04	6360.27		10934		763.1							1230.77	904.13	1277	31	0
重庆	2003		2555.72	111.5	8091										8093.67	7118.09		12409		835.5							1387.96	1008.58	1324	31	0	重庆
重庆	2004		3034.58	112.2	9624										9220.96	7973.08		14373		955							1572.83	1162.62	1572.56	31	0	重庆
重庆	2005		3467.72	111.5	10982										10243.5	8623.29	41.75	16583		1227.8							1780.96	1314.49	1900.66	31	0	重庆
重庆	2006		3907.23	112.2	12437										11569.7	9398.69	46.0693	19172		1431.5							2020.59	1492.08	2081.31	31	0	重庆
重庆	2007		4676.13	115.9	16629										12590.8	9890.31	47.9736	22965		1711.1							2434.76	1814.67	2588.22	31	0	重庆
重庆	2008		5793.66	114.5	20490										14367.5	11146.8	48.1613	26640		2147.1							2886.31	2159.23	2640	31	0	重庆
重庆	2009		6530.01	114.9	22920										15748.7	12144.1	49.36	30499		2515.02							3237.21	2419.97	3266	31	0	重庆
重庆	2010		7925.58	117.1	27596										17532.4	13335	50.11	34727		3051.11							3811.85	2792.34	4040	31	0	重庆
重庆	2011		10011.4	116.4	34500										20249.7	14974.5	48.38	39430		3782.33							4641.64	3433.33	4492.3	31	0	重庆
重庆	2012		11409.6	113.55	38914										22968.1	16573.1	45.94	44498		4402.99							5393.05	4003.79	4804.8	31	0	重庆
重庆	2013		12783.3	112.3	43223										23058.2	17123.8	42.2	50006		5055.77							6001.56	4516.25	5239	31	0	重庆
重庆	2014		14262.6	110.9	47850										25147.2	18279.5		55588		5710.67							6764.67	5145.33	5094	31	0	重庆
重庆	2015		15717.3	111	52321										27238.8	19742.3		60543		6424.02							7503.21	5665.43	5012	31	0	重庆
重庆	2016		17740.6	110.7	58502										29610	21030.9		65545		7271.35							8444.45	6378.08	5162	31	0	重庆
重庆	2017		19424.7	109.3	63442										32193.2	22759.2		70889		8067.67							9290.6	7019.72	6605	31	0	重庆
重庆	2018		20363.2	106	65932.7										34889.3	24154.2		78928		7977.01									8190	31	0	重庆
银川	1999	95.38	1145303	109.2	9518	66.12	1672	1023	66323		415344		689278					7606.95												32	0
银川	2000	101	1287473	109.6	10404	78.91	2465	1474	88569		485979		884821					9057.48												32	0
银川	2001	104	1440965	109.4	11244	87.18	2551	1573	115774		529589		1119522					10658.4												32	0
银川	2002	133	1670921	111.4	12716	117.62	2919	1840	133234		729627		1548067		6845	5979		11698.6											1889	32	0
银川	2003	133	2015881	114.2	15159	146.49	2146	2127	122605		1336232	464.16	1930771	372.47	7245	6093		13552.9											1728	32	0	宁夏
银川	2004	138	2508483	114.9	18526	198.3	2275	2013	149848		1594839	513.96	2188016	401.38	7984	6729		15159.7		705360									1922.6	32	0	宁夏
银川	2005	141	2935714	113	20727	322.28	2681	3807	181645		2016507	612.69	2649514	551.71	8852	7311	18.94	18563.1		945245	62566								2029.85	32	0	宁夏
银川	2006	144.68	3499164	113.4	23506	401.71	2721.99	3902.45	236120	361239	2328456	718.23	3063847	661.22	10068	8288	19.67	23226.5	130	1087120	89264	974	5	46073	680	4240			2184.99	32	0	宁夏
银川	2007	148.79	4477383	114	29104	492.23	2870.98	4088.46	276384	484708	2926906	809.66	3264143	796.02	12185.5	9176.42	27.05	28604.2	128	1281045	101534	992	4	52657	590	4544			2229.53	32	0	宁夏
银川	2008	152.27	5637874	113.3	31436	599.95	3066.53	4286.44	358110	630430	3656897	993.91	4231523	965.08	14458.4	11454.9	28.77	33248.6	135	1557663	118329	1044	4	60505	595	4827			2592	32	0	宁夏
银川	2009	156	6442421	113	34453	688.53	3509.2	9433.5	440581	724989	4921031	1278.97	5194029	1289.13	15715.4	12271.8	28.94		115	1854756	66606	1321	4	62432	101	3725			3219	32	0	宁夏
银川	2010	159	7926140	114.8	41520	935.56	4378	10547	640368	1199157	6486862	1597.96	6344542	1641.06	17073			39815.9	105	2251415	99830	1401	4	69678	99	3865			3610	32	0	宁夏
银川	2011	162.23	9866761	112	48964	1229.96	3412.89	11799.8	966202	1472515	7205627	1810.2	7252604	1945.42	19203		30.4	49938.2	116	2744705	121000	1514	10	77595	99	5461			3979.62	32	0	宁夏
银川	2012	167.22	11509344	112.5	56528	1647.57	3734.27	13520	1131320	1867446	9187292	2108.28	9014685	2282.97	21619.7	16390	30.5	54274.4	115	3160226	136371	1615	10	82469	91	5829			4187.26	32	0	宁夏
银川	2013	172.63	12890199	110	62437	1928.03	4042	15277	1345999	2205311	11319781	2340.93	10152220	2660.62	23776.4	16843.8	31.08	56565	97	3480615	241065	1942	12	92469	92	6429			4524	32	0	宁夏
银川	2014	196	13886244	109.5	65942.3	1820.35	4062.16	15711.2	1535998	2639036	13719186	2608.97	10898949	3185.93	26117.7	20401		59079.7	97	3824721	450000	1616	17	93508	92	7059			4111	32	0	宁夏
银川	2015	179.23	14938590	108.31	69594.2	1862.32			1712788	3092658	15280187	3017.77	13049710	3653.98	28261.4	21694		65643	106	4.77629e+06	326672	1949		97996	92	7578			4498	32	0	宁夏
银川	2016	184.04	16177071	108.1	74269	1927.62			1731960	3310717	17081882	3343.4	13913467	4076.57	30477.8	22897.8		70840	103	5.14193e+06	249000	1818		98912	104	8306			4448	32	0	宁夏
银川	2017	188.59	18032581	108	81656				1774561	3418283	17043460	3587.23	14969408	4460.31	32981	23124		77206	101	5623113	397985	2202		101638	109	8990			4892	32	0	宁夏
银川	2018	193.42	19014824	107.2	84964				1732544	3632756		3704.56	16648000	4797.87	35586	25506		87291	94	5527311		2074		103989	121	9684			5589.49	32	0	宁夏
长春	1999	691.23	6837000	114.84	9922	596.63	3170	7317	308751		1270201		3952629					9327.4												33	0
长春	2000	700	8032000	115.33	11550	749.71	6612	10268	303609		1602510		5336997					9739.91												33	0
长春	2001	706	9289000	113.4	13219	953.59	7522	10346	362628		1992565		6080769					11124.8												33	0
长春	2002	712	10608000	113.1	14959	1202.47	7730	10773	378217		2206595		7138522		6966	6419		12821.1											2064	33	0
长春	2003	718	12267000	114.2	17148	1511.53	6999	10892	459709		2936937	1615.2	8313564	1629.61	7908	6767		13824.1											1973	33	0
长春	2004	724	14156000	113.5	19629	1712.68	7537	11577	506923		4174475	1834.56	9651543	1889.85	8901	7539		15646.6		5443600	531629								2118.97	33	0
长春	2005	732	15086000	108.8	20728	1728.97	8197	11813	610338		6504218	2007.63	10593043	1846.17	10064	8321	18.93	17688.3		6000678	453509								2271.7	33	0
长春	2006	739.26	17411922	115.1	23677	2140.95	6937	10594	715908	1466748	9504180	2336.36	11745969	2160.28	11358	8881	19.17	19954.3	265	6662790	522588	3792	22	308605	320	15772			2408.03	33	0	吉林
长春	2007	745.95	20890859	117.7	28131	2920.89	7467.57	11134.2	932951	1815633	13506330	2553.25	12020796	2407	12810.9	10216.7	25.97	24189	246	7783494	694434	3788	21	331019	320	15670			3118.3	33	0	吉林
长春	2008	752.53	25618985	116.5	34193	3515.31	8080.78	11778.3	1190315	2403306	18187804	3024.47	15073851	2811.81	15002.5	12719.7		26968.1	242	9457083	879468	4127	28	350327	313	16167			3344	33	0	吉林
长春	2009	757	28485627	115	37753	4492.9	12238.3	9692.7	1426506	3060062	22915489	4308.78	18341564	3819.25	16072.1	13409.3	26.51	30448.4	201	10893752	855646	4419	19	359423	309	16598			4012	33	0	吉林
长春	2010	759	33290329	115.3	43936	5884.16	12796	10863	1808461	3829323	26377394	4985.9	20627232	4557.44	17921.9	14400.4	31.14	35721.1	193	12867475	1322446	4433	23	365734	310	17635			5097	33	0	吉林
长春	2011	761.77	40030775	113.3	52649	7047.97	13630.9	13328.3	2886312	5186814	23566189	5568.23	23377846	5155.96	20487.3	16328.5	28.8	41471.2	208	15158537	1734887	4473	23	376533	306	17851			5969.66	33	0	吉林
长春	2012	756.9	44566446	112	58691	8294.17	14447.5	16227	3408021	5555117	31402750	6578.3	27673822	5727.21	22969.7	17863	29.2	46673	197	17396429	1968046	4575	22	387662	302	18505			5273.35	33	0	吉林
长春	2013	752.67	50031808	108.3	66286	9228.04	11866	9574	3818178	6329668	32575210	7808.31	31071578	6453.35	26033.9	21928.9		52220	202	19700410	2041649	4724	30	401823	299	18464			5729	33	0	吉林
长春	2014	754.55	53424262	106.8	70891	9756.64	12377.7	10543.8	3973249	6758377	37463792	8723.39	33801096	7475.45	23908	19204.1		56977	205	22175471	2072875	4750	35	414582	301	18818			5847	33	0	吉林
长春	2015	753.83	55300345	106.5	73324	8596.39			3882213	7657246	43274731	9848.63	37927800	8935.14	29090	23231		62519	205	24092939	1399986	4852		426081	301	20571			6374	33	0	吉林
长春	2016	753.43	59179405	107.7	79434	9151.93			4154853	7705743	46590421	11034.5	42180932	9921.76	27195			68434	205	26502844	1416291	4342		434366	297	21251			6018	33	0	吉林
长春	2017	748.92	65300308	108	86931				4500818	8757334	51948320	11467.6	45669938	10341.9	29044			73469	205	29227537	1408955	4387		437812		21119			6811	33	0	吉林
长春	2018	751.29	71757117	107.2	95663				4780141	8943429			49932387		35332			80425	205	30035719		4872		447156	320	24470			8091.85	33	0	吉林
长沙	1999	582.47	6280205	111.5	10834	431.68	4152	3245	255460		1176976		2763455					8977.6												34	0
长沙	2000	586	7153383	112.2	11699	483.67	9052	5909	360639		2023194		3732175					10154.1												34	0
长沙	2001	587	8112564	113.5	12442.8	534.96	8578	7550	460183		2798029		4440700					12231.6												34	0
长沙	2002	595	9227729	114.5	13747	607.91	10032	8766	460682		2932463		5449900		8868	7742		14305.5											1654	34	0
长沙	2003	602	10772233	115.3	14810	714.78	10609	10631	598930		4339489	1598.7	7048500	1629.44	9943	8562		16998.7											1788	34	0	湖南
长沙	2004	610	12966593	116	18036	1006.06	11580	11066	806555		5905978	1960.23	8008897	1851.39	11029	9061		18902.5		5251337	245423								1774.96	34	0	湖南
长沙	2005	621	15199001	114.9	23968	1300.62	10895	10991	1080572		8814355	2322.33	9544151	2055.35	12434	9660	21.28	21409.3		7434282	268318								2088.78	34	0	湖南
长沙	2006	631	17989572	114.8	27982	1650.95	11863.9	12777.7	1328345	1671876	10898081	2756.8	10930400	2482.5	13924	10680	21.5	24616.6	1066	8.65606e+06	293039	2722	8	418132	252	12692			2430.68	34	0	湖南
长沙	2007	637.36	21902548	116	33711	2154.64	11918.7	16183.9	1745761	2181737	14451811	3267.46	11771700	2982.4	16153.2	12287.8	21.64	27966.7	1027	10370280	407156	3252	8	454288	265	14683			3191.02	34	0	湖南
长沙	2008	645.14	30009795	115.1	45765	3507.48	13429.9	17222.1	2055699	2605584	18733290	3869.21	14949281	3516.27	17890.6	12646.1	28.3	31833.9	963	12738669	516781	3259	8	483917	252	15831			3165	34	0	湖南
长沙	2009	652	37447641	114.7	56620	4161.81	31304.4	20919.7	2463300	3140820	24417763	5325.84	18813226	5200.76	20238	15020	29.27	34887.9	885	15249091	411800	3553	8	502972	265	17153			3533	34	0	湖南
长沙	2010	652	45470573	115.5	66443	5487.74	33984	22817	3142836	4033349	31925699	6427.95	21720771	6353.68	22813.9	16096	30.88	38337.7	860	18645314	608928	3557	8	508254	255	18258			4322	34	0	湖南
长沙	2011	656.62	56193285	114.5	79530	7127.36	35524.5	25495	4257827	5208876	35102425	7364.27	25269331	7483.83	26451	17782	33.1	44495.2	717	22016112	748934	3651	8	516765	255	19100			5481.49	34	0	湖南
长沙	2012	660.62	63999097	113	89903	8263.08	36440.2	25970	4906482	6246207	40119564	8731.49	29813100	8267.15	30288	19460	34.8	50905.3	263	25217118	869252	3775	10	523174	254	20268			5602.51	34	0	湖南
长沙	2013	662.81	71531346	112	99570	8938.05	37922	27862	5366331	7018238	45933871	10077.2	34829700	9344	33662	22346	41.42	56215	254	28019735	989253	4157	16	573447	279	22936			5759	34	0	湖南
长沙	2014	671.41	78248100	110.5	107683	10400	12745.1	30251.2	6327992	8023838	54357478	11119.5	38667891	10337.5	36826.4	26779		61846.6	235	31620746	1256130	5517	16	547514	276	24340			5458	34	0	湖南
长沙	2015	680.36	85101328	108.4	115443	11200			7189468	9249992	63632944	14028.8	43485503	12268.1	39961	29753		67266	230	36905930	1294962	6102		569400	284	25599			5544	34	0	湖南
长沙	2016	696	94553613	109.4	123681	12200			7436954	10414331	66933188	15459.7	48686355	13813.8	43294.1	31825.6		77782	230	41174019	1093458	7187		590020	286	27271			6160	34	0	湖南
长沙	2017	708.79	105000000	109	135388				8003456	11826043	75677703	17105.9	52002123	15981.2	46948.4	34645		85187	231	45476752	1388604	8361		610379	287	29265			7287	34	0	湖南
长沙	2018	728.86	110000000	108.5					8797072	13007895			56920847		50792	36775		93293	232	47650415		8806		703519	331	30793			7796.2	34	0	湖南
青岛	1999	702.97	10189700	113.9	13884	1682.24	9777	11743	531036		1721109		3171408					10592.7												35	0
青岛	2000	707	11912500	115.2	16009	1940.83	13501	21791	749888		2426820		5353197					10203.4												35	0
青岛	2001	710	13685500	113.7	18128	2239.85	15166	29068	942893		2934728		6187409					12683.2												35	0
青岛	2002	716	15835100	114.5	20655	2579.43	16033	27515	1006616		3683623		7449408		8725	7344		14127.4											2066	35	0
青岛	2003	721	18694400	116.3	23986	3119.56	14666	30553	1201398		5475526	1892.12	9084693	1678.39	11016	8395		15269.6											2297	35	0	山东
青岛	2004	731	22701600	116.7	28540	3959.08	18274	35570	1305136		7786186	2246.29	10894941	1847.26	11090	9002		17263.8		6054946	2698781								2747.48	35	0	山东
青岛	2005	741	26874600	116.6	33085	5001.78	19028	37636	1764118		14565808	2697.54	13431016	2039.48	12920	9883	16.9	20074		8659065	3302480								3593.7	35	0	山东
青岛	2006	749.38	31831800	115.3	38608	5918.81	24400.2	39294.1	2259904	2367878	14856894	3245.36	15676197	2577.94	15328	11945	20.91	23458	262	10066708	3911543	4172	41	260341	232	15452			4000.92	35	0	山东
青岛	2007	757.99	37501600	115.5	44964	7430.64	21349.1	40757.9	2928037	3211778	16353636	3891.59	17020383	3097.06	17855.8	13375.8	19.48	27084.2	378	11991772	4572534	4528	43	264920	251	15021			5104.94	35	0	山东
青岛	2008	761.56	44015600	113.2	52266	8946.73	22619.7	42484.2	3424359	3694111	20190098	4735.37	21233637	3748.33	20464.4	14998.6	26.83	30234.5	242	14647726	5365184	4701	40	269314	249	16260			4788	35	0	山东
青岛	2009	763	48538700	112.2	57251	10255.6	22622.4	24408.2	3770086	4335754	24588889	6301.98	25278658	4873.53	22367.9	16079.9	26.71	33257.1	239	17302231	4485115	4288	40	269506	252	16734			5383	35	0	山东
青岛	2010	764	56661900	112.9	65827	11614.8	23805	26971	4526138	5323888	30224785	7659.21	29123256	5886.23	24998.1	17531.1	27.42	37803.5	239	19611331	5705963	4664	40	284788	254	17696			6421	35	0	山东
青岛	2011	766.36	66156000	111.7	75563	13278	24582.2	29183.9	5661400	6580605	35025382	8638.5	31985099	6947.75	28567.5	19296.6	27.7	43161.5	215	23023703	7215217	5419	40	291453	280	18310			7166.19	35	0	山东
青岛	2012	769.56	73021100	110.6	82680	15310.3	26183.3	29246	6701820	7659801	41539146	9434.89	37576007	7946.55	32145	20391	27.9	49052.3	270	26356180	7320781	5397	36	296645	288	21593			7583.36	35	0	山东
青岛	2013	773.67	80065600	110	89797	16897.2	27428	31318	7889313	10142273	50278649	10969.6	41405946	8860.74	35227.4	22060.1		55334	217	29868133	7791217	6179	40	300246	285	24113			7987	35	0	山东
青岛	2014	780.64	86921020	108	96523.7	17444.2	9854.29	26061.4	8952450	10747138	57660308	11370.3	44358964	9720.05	38294	24016		62096.8	270	33617217	7988833	6515	43	313486	297	24946			7855	35	0	山东
青岛	2015	783	93000720	108.1	102519	18019.4			10063220	12228664	65556685	12533	50235905	10771.8	40370.2	26051.7		69465	271	37136940	7022243	6748		322260	308	26270			8437	35	0	山东
青岛	2016	791.35	100000000	107.86	109407	17415.7			11000303	13528516	74547006	14007.1	53263262	11891.7	43598	28285.4		76616	271	41049300	6558115	7210		340875	322	27675			8997	35	0	山东
青岛	2017	803.28	110000000	107.5	119357	13019.7			11572389	14030252	77770902	14387.8	53941843	13264.8	47175.8	30568.5		83539	265	45410086	7.41242e+06	7208		346238	410	30867			10052	35	0	山东
青岛	2018	817.79	120000000	107.4	128459				12319138	15597764		15532.2	59137089	15194.2	50817.3	32889.9		90840	265	48424565	8.04586e+06	8476		397982	422	34578			12373.4	35	0	山东
	2019																													1		上海
	2019																													2		新疆
	2019																													3		甘肃
	2019																													4		北京
	2019																													5		江苏
	2019																													6		广西
	2019																													7		江西
	2019																													8	0	福建
	2019																													9		安徽
	2019																													10		内蒙
	2019																													11		黑龙
	2019																													12	0	辽宁
	2019																													13		天津
	2019																													14		山西
	2019																													15	0	浙江
	2019																													16		广东
	2019																													17		四川
	2019																													18		云南
	2019																													19		浙江
	2019																													20		湖北
	2019																													21		辽宁
	2019																													22		山东
	2019																													23		海南
	2019																													24	1	广东
	2019																													25		河北
	2019																													26		福建
	2019																													27		青海
	2019																													28		陕西
	2019																													29		贵州
	2019																													30		河南
	2019																													31		重庆
	2019																													32		宁夏
	2019																													34		湖南
	2019																													35	0	山东
	2003																															西藏
	2004																															西藏
	2005																															西藏
	2006																															西藏
	2007																															西藏
	2008																															西藏
	2009																															西藏
	2010																															西藏
	2011																															西藏
	2012																															西藏
	2013																															西藏
	2014																															西藏
	2015																															西藏
	2016																															西藏
	2017																															西藏
	2018																															西藏
	2019																															西藏
